# Supplementary material for: Forest fires and climate-induced tree range shifts in the western US
Source: Nat Commun. 2021 Nov 15;12:6583. doi: 10.1038/s41467-021-26838-z (PMC8594433; doi:10.1038/s41467-021-26838-z)
Supplement: Supplementary file 4 — Source Data [file 41467_2021_26838_MOESM4_ESM.xlsx]

## Sheet: Fig1
Figure 1. Plot of the Study Area
Figure showing all plots used in the study, where every row is a unique FIA plot
Longitude	Latitude
-123.458	39.7935
-123.452	39.9422
-123.665	40.6146
-120.946	40.1513
-121.004	40.6438
-122.554	40.7578
-123.084	39.4722
-122.435	41.6558
-123.738	41.6862
-122.317	41.9417
-123.406	39.7498
-121.097	41.6311
-120.92	41.3738
-121.309	40.8021
-121.321	40.6422
-121.133	40.5437
-121.265	40.5492
-120.99	39.2303
-121.422	41.6304
-121.269	41.5017
-121.19	41.1887
-121.377	41.1276
-120.307	41.5624
-120.258	41.4073
-120.266	41.2592
-121.645	40.7963
-120.726	41.1773
-121.702	41.2793
-121.516	41.1414
-121.702	40.0165
-121.672	41.1163
-121.67	40.9306
-120.538	39.4041
-120.362	39.2844
-120.738	39.9162
-120.531	39.2468
-120.674	39.4428
-120.339	38.791
-120.289	38.6524
-120.435	38.5808
-121.621	40.6167
-123.413	41.9303
-123.411	41.7899
-122.103	37.1451
-122.028	41.2516
-122.127	40.9549
-121.967	40.7535
-122.857	40.5091
-122.095	41.7361
-122.71	41.6728
-122.887	41.6948
-122.671	41.5022
-122.615	41.1984
-122.799	41.2117
-122.808	41.0475
-122.632	40.6917
-121.961	37.0224
-122.586	41.8965
-122.545	41.3929
-122.491	41.2487
-122.354	41.2085
-122.485	41.0876
-123.004	41.4853
-124.008	40.7661
-123.73	39.9583
-123.724	39.7663
-123.185	39.3851
-123.684	39.6475
-124.108	40.3866
-123.926	40.2871
-123.377	39.662
-121.515	39.9519
-122.88	39.5745
-123.68	40.4768
-123.931	41.4441
-123.382	39.8013
-123.209	39.8509
-121.152	39.5023
-120.632	41.8604
-118.353	36.7946
-119.949	38.0167
-119.747	37.8098
-119.858	37.7197
-119.922	37.6649
-119.711	37.4995
-121.084	40.0466
-121.205	40.0099
-121.028	39.747
-120.222	39.4213
-121.766	41.589
-121.573	41.483
-123.582	41.9346
-123.734	41.7399
-123.406	41.0079
-123.403	40.8535
-123.743	41.1166
-123.9	41.0648
-124.078	41.1058
-120.927	38.9135
-120.424	38.2659
-120.261	38.1589
-120.616	38.8027
-120.699	38.6459
-120.73	38.3995
-121.321	39.5341
-122.103	40.7957
-118.585	36.1199
-118.589	35.815
-118.568	35.6513
-118.813	37.3894
-121.178	41.9716
-121.431	40.352
-121.401	40.1944
-121.373	40.0356
-121.361	39.8751
-118.148	35.9619
-118.155	35.762
-121.892	41.4404
-122.033	41.3922
-121.935	41.2452
-121.784	40.791
-121.803	41.9088
-121.614	41.7919
-121.757	41.7386
-121.582	40.457
-122.382	41.5152
-122.441	37.5477
-121.767	40.574
-120.993	39.4794
-122.271	37.1081
-119.623	37.6274
-122.241	41.9557
-118.741	36.2395
-122.441	40.9005
-122.58	40.8728
-122.635	41.9174
-122.73	39.5439
-122.698	39.2293
-123.232	38.5319
-123.028	38.4149
-123.33	41.4477
-123.65	39.4528
-123.01	41.3009
-123.004	39.5237
-123.142	41.3431
-123.137	41.1987
-123.079	40.7085
-123.104	41.0043
-122.891	40.8256
-123.073	40.86
-123.016	40.5502
-121.659	40.1719
-123.162	40.4848
-123.789	41.8062
-123.871	41.7886
-123.663	41.5876
-123.479	41.4783
-123.145	40.3112
-123.278	40.2101
-123.653	41.4367
-123.599	41.0907
-119.262	37.079
-119.284	37.0316
-119.117	37.3902
-118.971	37.2371
-119.103	37.1834
-118.949	36.9264
-118.941	36.7579
-118.782	36.544
-119.299	37.5811
-119.286	37.3865
-120.756	40.0886
-120.308	40.0745
-120.553	39.5563
-123.832	40.4225
-123.447	40.1407
-123.415	39.9813
-123.601	40.1719
-123.256	41.9953
-123.078	39.9279
-123.097	41.9795
-123.087	41.7878
-123.209	39.6989
-123.215	41.4905
-123.792	39.3144
-124.062	41.874
-123.844	41.6102
-123.999	41.539
-123.789	41.4387
-123.841	40.4795
-123.525	40.7615
-123.704	40.7853
-123.516	40.6257
-123.327	40.509
-123.866	40.9126
-123.87	40.7556
-123.978	40.6133
-123.458	40.4622
-123.329	40.3569
-119.671	38.3411
-119.629	38.205
-119.479	37.9782
-119.624	38.0052
-119.487	37.8199
-119.613	37.7195
-120.83	41.8172
-120.419	41.1961
-120.994	40.9834
-121.003	40.8356
-120.837	40.7131
-120.519	38.3382
-120.273	38.3269
-120.995	40.6857
-120.977	40.5054
-120.462	41.6907
-120.122	38.599
-120.274	38.4743
-120.117	38.2734
-120.093	38.12
-120.077	37.9621
-120.092	37.8084
-120.905	41.5272
-119.823	38.3074
-119.936	38.1561
-119.768	37.9759
-118.291	36.3092
-118.477	36.2629
-118.313	36.152
-118.452	36.1055
-118.276	35.9686
-119.297	37.4835
-122.222	41.4952
-119.265	36.9813
-121.782	40.7119
-124.138	40.4683
-121.65	41.0345
-120.815	41.7491
-123.471	39.5693
-123.31	39.5322
-119.114	37.4843
-119.225	37.2793
-119.084	37.1513
-119.224	37.1088
-119.095	36.9932
-121.525	40.2048
-121.51	40.1176
-121.754	40.4049
-121.711	40.364
-121.661	40.2016
-121.696	40.3135
-122.757	40.0022
-122.685	40.7836
-122.935	41.1281
-123.086	41.053
-122.872	40.8058
-123.003	40.7596
-122.86	40.3155
-122.947	40.2703
-122.946	40.1062
-122.902	39.9495
-122.458	41.1287
-122.606	41.1446
-122.746	41.1025
-122.753	40.9547
-121.272	39.4215
-122.865	40.6199
-123.02	40.5969
-123.26	41.1018
-123.404	41.0589
-123.204	40.9462
-123.388	40.8667
-123.203	40.7641
-123.325	40.7564
-123.316	40.7033
-123.139	40.6068
-123.327	40.5533
-123.133	40.463
-123.313	40.4011
-123.109	40.2884
-123.253	40.2331
-123.078	40.1182
-123.263	40.0532
-123.524	40.9035
-123.464	40.6004
-123.455	40.4306
-123.414	40.1116
-118.291	36.5028
-118.125	36.2376
-118.096	36.0742
-118.596	36.163
-118.551	35.8347
-119.425	37.8121
-119.564	37.7482
-119.742	37.7591
-119.73	37.6268
-123.069	39.9665
-123.228	39.9155
-123.042	39.8148
-123.221	39.7409
-123.005	39.6524
-123.152	39.5866
-123.229	38.8367
-123.291	39.4593
-123.524	38.9552
-120.584	41.7688
-120.436	41.6335
-120.581	41.7219
-120.595	41.6089
-120.576	41.4119
-119.602	38.0838
-119.952	38.3597
-119.852	38.339
-119.749	38.1001
-119.877	38.0535
-123.354	41.8971
-123.543	41.8458
-123.342	41.7389
-123.474	41.687
-123.331	41.6013
-122.206	41.3577
-121.864	41.2084
-119.759	38.0534
-122.19	37.3087
-120.134	39.8733
-122.357	41.2931
-122.101	40.8504
-123.907	40.0342
-123.619	39.3792
-118.728	36.6951
-118.718	36.3528
-118.906	36.6543
-122.721	40.4844
-120.84	39.4555
-121.417	40.2679
-121.562	40.2247
-121.527	40.0415
-123.66	40.3851
-120.574	41.1347
-123.799	40.3619
-123.87	40.6755
-122.166	41.1954
-120.404	39.5354
-122.447	41.9172
-118.608	36.5581
-123.462	39.254
-120.913	41.4284
-123.453	39.1304
-123.707	40.7144
-118.823	37.4681
-124.297	40.609
-124.207	40.3137
-123.894	40.9832
-123.589	41.0556
-119.836	38.702
-123.182	39.468
-120.703	39.5163
-122.222	41.6844
-118.291	36.019
-118.083	35.9139
-118.425	36.5563
-118.293	36.3564
-118.444	36.3758
-118.294	36.1702
-122.692	40.6043
-122.839	40.4734
-120.033	39.5358
-120.362	39.6458
-120.21	39.5292
-120.327	39.4951
-120.52	39.6956
-120.649	39.6485
-120.85	39.6474
-120.838	39.5025
-120.908	39.5054
-120.971	39.4531
-120.969	39.6075
-121.561	41.6765
-121.511	41.1888
-121.562	41.8437
-121.13	40.742
-121.275	40.7755
-121.259	40.5932
-121.106	40.5712
-121.055	40.2573
-123.746	41.1593
-124.05	41.1151
-123.867	41.0419
-123.662	40.8457
-123.848	40.8522
-123.802	40.7265
-123.649	40.7037
-123.796	40.5489
-123.596	40.3559
-123.775	40.3833
-121.623	41.0762
-121.452	40.8939
-121.583	40.7509
-121.401	40.547
-121.596	40.5974
-121.804	41.0191
-121.971	41.0458
-123.06	41.9391
-122.687	41.7904
-122.857	41.7495
-122.658	41.482
-123	41.4351
-122.657	41.2945
-122.8	41.263
-123.012	41.7417
-123.078	41.7619
-123.195	41.7164
-123.003	41.6041
-122.94	41.3053
-123.143	41.3958
-123.079	41.2199
-121.38	40.2282
-121.565	40.4123
-123.854	41.079
-121.626	41.8842
-122.875	41.7884
-120.247	39.981
-120.487	38.8473
-122.432	40.8535
-120.734	41.2348
-120.907	41.2816
-122.735	40.9686
-122.599	40.768
-123.738	41.0451
-123.166	38.6748
-123.245	38.7847
-123.36	38.6408
-121.516	40.9172
-122.78	39.9706
-119.755	38.2545
-117.974	35.7715
-118.137	35.8522
-121.092	41.7356
-118.963	37.53
-118.98	37.1808
-119.102	37.1386
-118.937	37.0611
-123.609	41.1799
-119.882	38.8603
-119.264	37.1352
-119.67	38.4223
-119.742	37.9088
-119.902	37.9072
-120.071	38.4016
-120.076	38.2466
-120.23	38.1912
-120.07	38.1014
-120.191	38.0274
-120.03	37.9296
-121.113	39.4779
-121.275	39.5824
-121.441	39.6111
-120.252	38.3643
-120.074	38.4422
-120.427	39.8352
-120.531	39.2963
-119.516	38.4157
-118.789	36.9851
-122.786	41.6566
-122.891	41.635
-121.249	41.4386
-122.032	41.4867
-123.685	40.116
-123.57	39.9236
-121.892	41.5333
-122.739	41.9236
-122.897	40.7497
-123.704	39.8588
-121.387	39.8204
-121.35	39.7972
-121.509	39.7397
-122.282	41.8304
-123.507	40.5372
-124.06	40.8535
-123.277	41.1982
-123.261	38.916
-118.466	36.3515
-122.747	40.6462
-122.006	37.0938
-121.054	39.9725
-121.293	39.4651
-121.766	41.6865
-121.57	41.5775
-121.71	41.5057
-122.583	41.8022
-122.368	41.625
-122.713	41.5906
-122.508	41.3218
-122.838	40.2928
-120.862	40.9888
-122.664	41.2813
-118.659	36.846
-123.505	39.6161
-123.762	39.258
-124.057	41.0219
-123	41.5552
-124.047	40.6541
-124.026	41.6407
-123.539	39.7384
-120.901	39.9638
-121.971	40.851
-120.956	40.2516
-124.28	40.2874
-120.789	38.7702
-123.616	39.6308
-123.653	39.5498
-123.507	39.4395
-118.353	36.5514
-118.984	37.4857
-118.979	37.3444
-119.296	37.329
-119.096	37.2842
-120.008	38.7379
-121.735	41.7057
-121.573	41.5339
-121.709	41.6382
-123.592	40.078
-122.132	41.9678
-122.295	41.9925
-123.743	40.0277
-121.258	41.7522
-121.927	40.8948
-121.746	40.8489
-121.738	40.6746
-121.918	40.7256
-121.716	40.5235
-121.891	40.5759
-122.145	41.1586
-122.272	41.0034
-122.096	40.8376
-122.179	40.835
-122.12	37.2962
-123.925	41.5511
-122.312	37.4051
-123.211	41.5964
-123.977	40.5313
-122.49	41.1643
-120.265	38.2396
-122.3	37.2663
-122.102	37.0716
-123.185	40.5707
-120.316	41.8002
-120.659	41.9515
-120.514	39.4857
-120.372	39.3539
-121.07	41.393
-119.929	38.1128
-120.769	39.9947
-120.84	41.924
-120.644	41.8055
-120.98	41.7783
-120.778	41.5805
-120.659	39.3489
-120.485	39.1467
-120.356	39.0464
-118.786	36.6394
-119.517	38.2342
-119.936	37.9126
-119.755	37.7365
-120.487	39.0025
-120.262	41.169
-120.238	41.0102
-121.537	41.084
-119.432	37.4772
-119.429	37.6298
-119.551	37.5725
-119.543	37.4218
-119.398	37.3057
-119.527	37.2737
-117.982	35.9191
-121.442	40.3103
-121.4	40.1028
-121.341	39.9564
-120.632	38.8728
-122.613	41.0963
-122.28	40.9584
-122.33	41.1177
-121.686	40.0843
-121.696	41.3319
-121.685	41.1971
-122.036	41.33
-122.134	41.0272
-123.532	41.7384
-123.054	40.6332
-122.536	41.4811
-122.604	40.9677
-120.935	40.6495
-120.942	40.4837
-120.754	40.4273
-120.911	40.3156
-123.259	38.971
-123.5	39.8736
-123.909	41.37
-123.984	41.4362
-123.925	41.1989
-123.769	41.32
-123.697	39.8859
-123.776	39.9868
-123.684	39.7239
-123.495	39.7322
-123.793	39.7027
-121.211	39.8977
-121.027	39.8043
-121.206	39.7543
-122.619	41.9696
-122.026	41.1454
-121.819	41.0583
-122.884	39.7743
-122.886	39.6209
-123.761	41.1925
-123.738	41.0023
-123.532	40.9831
-123.617	40.5238
-123.551	40.0453
-123.742	40.2081
-123.582	40.2156
-123.865	40.1699
-123.717	40.0587
-124.012	40.9692
-123.994	40.8168
-122.827	41.4714
-121.138	39.4438
-122.673	41.4511
-123.926	40.2208
-124.062	40.1712
-118.908	36.6973
-124.189	41.7944
-124.075	41.9284
-123.96	41.3008
-120.969	39.3324
-124.032	40.0331
-123.472	41.5392
-123.3	41.4144
-123.455	41.3479
-123.263	41.2409
-123.392	41.2036
-123.669	41.5456
-123.598	41.3965
-119.108	37.4358
-120.211	37.9067
-118.18	36.5466
-118.131	36.4052
-118.07	36.233
-117.972	35.8704
-122.09	41.6398
-120.483	41.8548
-121.229	40.2314
-121.085	40.3014
-122.558	40.9932
-122.554	40.8483
-122.087	41.8351
-121.896	41.8282
-121.867	41.642
-122.035	41.6766
-121.825	41.4925
-122.003	41.535
-121.989	41.3572
-121.823	41.3448
-121.831	41.1879
-121.971	41.2037
-122.413	41.9879
-122.218	41.7797
-122.202	41.6498
-123.01	39.4745
-122.979	39.3159
-120.186	40.9714
-119.694	37.4511
-120.032	37.7578
-123.534	38.7853
-123.76	39.3594
-121.541	40.2531
-120.793	41.9509
-120.766	41.7693
-120.896	41.7272
-120.773	41.6237
-120.725	41.3097
-120.183	39.2081
-120.334	39.1694
-120.666	39.2993
-120.474	39.2047
-119.131	37.6635
-119.248	37.6367
-119.256	37.6045
-119.239	37.43
-120.313	41.7511
-120.252	41.6188
-120.262	41.4643
-120.23	41.2798
-120.624	41.9116
-120.401	41.1775
-120.541	41.1251
-120.352	41.0013
-122.962	39.9672
-123.429	38.9562
-122.949	41.2469
-124.067	41.7848
-120.962	41.085
-123.106	40.0875
-123.724	41.9912
-123.555	38.9114
-120.656	39.2118
-120.265	38.4159
-120.673	40.924
-119.089	36.9418
-119.52	37.7509
-119.445	37.5994
-120.076	37.8604
-120.962	39.1766
-120.436	38.3511
-120.215	39.3877
-120.347	39.3497
-120.471	39.3573
-123.632	39.5717
-123.472	39.3945
-123.603	39.4221
-123.599	39.2786
-123.456	39.2211
-123.757	39.2128
-123.574	39.0963
-123.395	38.8988
-124.129	40.6963
-123.955	40.5135
-124.1	40.5092
-124.098	40.3508
-124.069	40.2
-123.998	40.2071
-123.841	40.0338
-123.388	39.9401
-123.304	39.6081
-119.049	37.4335
-119.107	37.3313
-118.919	37.1347
-118.915	36.9914
-123.271	39.9399
-119.947	38.2547
-120.136	38.3551
-123.853	41.5211
-123.67	41.4886
-123.697	41.6534
-123.874	41.6913
-123.734	41.8347
-123.861	41.8294
-123.493	41.5618
-123.661	41.3334
-121.564	41.2454
-121.568	41.279
-123.46	41.3928
-123.323	41.5451
-123.47	41.2472
-120.006	38.5939
-120.125	38.5132
-120.302	38.7061
-120.427	38.6674
-120.307	38.5617
-120.442	40.1716
-120.63	40.2873
-120.787	40.3073
-120.928	40.4404
-120.45	40.0368
-120.768	40.1384
-121.588	40.4057
-121.272	40.4027
-121.144	40.4465
-122.812	40.1094
-122.953	40.1501
-122.979	40.3081
-120.621	40.1351
-118.587	36.0659
-118.163	36.0139
-118.286	36.2083
-118.467	36.1592
-118.28	36.056
-123.552	40.6866
-122.698	41.1854
-123.571	41.0143
-120.916	40.6007
-120.811	40.6345
-120.988	40.7296
-121.19	40.7861
-120.861	40.7941
-121.321	40.8976
-121.542	39.8855
-121.318	39.6263
-120.455	38.4879
-120.795	39.1484
-120.733	39.1339
-120.792	38.9541
-123.073	40.7649
-124.264	40.3445
-119.499	38.0721
-123.864	41.9819
-123.672	41.8838
-123.79	41.4918
-124.058	41.9836
-123.859	41.8244
-124.011	41.8339
-118.417	35.8561
-120.34	39.1997
-120.933	40.0956
-121.085	40.1446
-120.155	39.0063
-120.176	38.941
-120.178	41.9544
-121.362	41.2614
-121.273	41.1893
-123.988	41.6846
-123.786	41.6345
-123.964	41.5184
-124.174	41.781
-119.964	38.8498
-120.153	39.0498
-120.304	38.9985
-120.139	38.8932
-120.298	38.852
-120.122	38.7472
-120.241	38.7974
-120.235	38.6927
-120.452	38.8751
-120.57	38.8079
-120.438	38.7087
-120.728	38.8701
-120.73	38.6948
-118.472	36.8695
-118.802	37.337
-118.799	37.1818
-118.6	36.9928
-118.779	37.0231
-118.739	36.851
-118.951	37.4536
-123.03	38.4963
-123.178	38.6707
-123.323	38.5829
-123.374	38.742
-119.606	37.9675
-124.153	40.6477
-122.348	41.4458
-118.472	36.5111
-119.419	37.2798
-119.576	37.2977
-122.871	40.4523
-124.097	41.1789
-123.837	40.5098
-123.389	39.7407
-123.683	39.7036
-118.288	35.9112
-120.606	38.538
-123.195	41.7466
-122.939	39.8133
-123.345	40.5893
-123.223	40.7365
-123.397	40.7667
-123.531	40.8576
-123.248	40.9021
-123.406	40.9024
-122.944	40.9127
-123.081	40.9483
-123.418	41.0653
-123.28	41.0564
-122.819	41.1509
-123.72	40.898
-118.657	37.3057
-122.431	37.5869
-121.695	41.5385
-121.504	41.3823
-121.67	41.2457
-118.286	36.655
-122.248	37.4029
-122.27	37.2308
-121.926	37.102
-122.09	37.1088
-122.25	37.1791
-122.227	37.0595
-122.159	41.3129
-122.577	41.9491
-122.387	41.8045
-122.381	41.6709
-122.712	41.6232
-122.47	41.4375
-122.342	41.3346
-122.488	41.2952
-122.301	41.1913
-122.744	41.94
-122.877	41.8873
-121.595	40.5499
-121.448	40.5962
-121.651	40.6936
-121.321	40.7449
-123.455	40.2178
-123.145	40.2527
-123.302	40.275
-123.465	40.3627
-123.173	40.4028
-123.324	40.4084
-123	40.4611
-120.147	41.9914
-120.704	41.1379
-120.817	40.7583
-120.621	40.4892
-120.853	41.0843
-121.019	41.1036
-120.995	40.9347
-120.802	40.9341
-121.063	40.9373
-121.116	40.9078
-120.986	40.7806
-120.802	40.5887
-121.309	40.9531
-122.117	40.9877
-120.264	38.0614
-123.963	40.3694
-123.283	40.1297
-123.612	39.0484
-123.388	38.7812
-122.096	41.7787
-122.941	41.9369
-120.112	38.4467
-121.747	36.9785
-121.43	40.7109
-121.507	41.0357
-122.398	41.0905
-122.445	40.9472
-122.232	40.8505
-122.487	41.0054
-120.574	38.3789
-120.415	38.1816
-119.614	37.7963
-123.025	39.5872
-123.018	39.4363
-123.861	40.8291
-122.937	41.0791
-118.678	35.8997
-118.682	37.3451
-120.968	40.586
-121.188	40.9306
-123.136	41.4413
-120.714	39.6466
-120.852	39.6227
-120.463	39.0402
-120.596	39.1514
-120.76	39.1656
-120.742	39.0112
-120.604	38.998
-120.931	38.9758
-120.926	39.1119
-118.398	36.0613
-118.276	35.8687
-118.382	35.893
-118.566	36.3386
-118.717	36.2057
-121.093	41.9248
-120.955	41.8931
-121.104	41.7748
-121.056	41.5821
-121.049	41.4258
-120.919	41.4238
-121.187	41.3794
-121.042	41.287
-121.242	41.7263
-119.841	38.7455
-119.638	38.417
-119.967	38.5516
-119.798	38.4265
-120.112	38.5594
-120.239	38.5289
-120.538	38.4954
-120.709	38.3723
-121.44	41.7264
-121.37	41.5769
-121.246	41.5364
-121.37	41.4338
-118.82	37.8282
-118.805	37.4928
-120.404	38.4095
-120.388	38.2209
-120.505	38.1764
-119.819	38.5874
-119.966	38.7026
-121.322	39.7626
-121.15	39.6459
-121.385	40.0703
-121.478	39.9028
-118.414	36.2075
-118.592	36.0144
-120.557	38.6583
-118.61	37.1473
-123.876	39.8694
-122.911	39.6623
-122.698	39.4701
-124.213	40.1851
-123.063	41.8869
-121.235	41.2608
-121.103	41.5825
-121.229	41.5735
-120.012	38.8848
-120.666	39.003
-121.424	41.5131
-123.075	41.7408
-119.93	37.7724
-119.557	38.2361
-121.043	39.6474
-120.807	39.6181
-120.324	38.8904
-120.065	38.0507
-119.295	37.6342
-119.739	37.5657
-119.719	37.4212
-119.433	37.7741
-118.79	36.7908
-120.289	41.4996
-121.981	40.9845
-118.482	36.8463
-120.27	41.3095
-119.755	37.8961
-120.936	41.6041
-120.898	39.7984
-120.809	39.2998
-121.243	40.0811
-120.964	38.9919
-118.914	36.8412
-121.45	40.441
-120.268	39.9077
-118.322	36.3849
-118.331	36.3411
-119.834	38.4045
-119.844	38.5593
-119.82	38.2146
-119.458	38.099
-120.805	39.3417
-120.38	39.9984
-120.221	39.8672
-120.734	40.2855
-120.57	40.1568
-120.526	39.8466
-120.708	39.7893
-121.08	40.3912
-120.732	40.1079
-120.899	39.9972
-120.704	39.9449
-121.012	39.9491
-120.708	41.0941
-120.759	39.8435
-123.942	41.1398
-123.593	39.2179
-121.954	37.1032
-122.745	41.7385
-123.263	41.9025
-122.873	40.603
-123.393	41.8542
-123.211	39.6058
-123.356	39.5648
-118.584	35.8657
-119.581	37.4581
-120.596	39.9608
-118.878	37.7771
-119.414	37.4208
-118.99	37.6798
-120.093	39.5238
-120.045	39.3942
-120.623	38.7127
-120.565	39.7823
-120.575	39.6469
-120.204	39.5008
-121.02	40.9087
-119.123	37.6298
-122.88	39.4732
-123.014	41.3986
-123.001	38.4575
-123.104	39.7754
-121.638	40.8615
-120.804	40.4833
-122.993	39.2998
-123.673	40.5474
-123.136	41.2561
-123.137	41.1028
-123.558	41.8721
-123.339	41.687
-123.759	40.1868
-123.981	41.4672
-123.861	41.4461
-121.142	39.272
-120.85	39.8473
-121.257	40.443
-121.208	40.1092
-121.023	40.0955
-121.21	39.9528
-121.021	39.7717
-121.375	41.3864
-121.897	41.6924
-120.971	39.2865
-121.09	39.3341
-121.088	39.1745
-120.445	40.1345
-120.262	40.0251
-121.159	39.7977
-121.087	39.7211
-121.396	40.4
-121.338	39.9068
-121.094	39.659
-120.704	41.7663
-121.064	40.7356
-121.39	40.7177
-119.864	38.5828
-121.008	40.4434
-118.473	36.3036
-119.36	37.8411
-120.866	40.5081
-119.498	37.8711
-123.066	41.9645
-123.558	41.9869
-123.56	41.9325
-118.852	37.0909
-121.715	41.3078
-120.233	39.1484
-120.095	38.2068
-119.157	37.4033
-120.127	38.0064
-121.694	39.9563
-123.474	41.8491
-123.405	41.6821
-123.507	40.7417
-123.251	39.8411
-124.02	41.4741
-123.212	41.099
-123.216	41.4377
-123.867	40.3446
-123.344	41.0537
-123.276	40.558
-123.2	40.4107
-123.473	40.914
-122.83	40.6919
-123.544	41.11
-123.394	41.1453
-120.32	39.5921
-123.666	39.0277
-120.602	39.2541
-119.05	37.1892
-118.4	36.2634
-120.359	41.4962
-122.558	41.1539
-120.462	40.9588
-122.888	40.2639
-122.724	41.2865
-123.063	40.3092
-123.594	40.6994
-123.682	41.1613
-123.197	40.2549
-121.291	40.0863
-121.66	40.524
-123.69	41.3194
-120.102	39.2454
-121.055	40.598
-120.229	38.9945
-120.513	41.6225
-120.687	41.6248
-123.005	41.9378
-122.808	41.7514
-122.025	40.8483
-121.573	41.0772
-121.545	40.9138
-122.862	39.9249
-124.166	40.3151
-123.933	41.8297
-122.484	40.8411
-123.19	40.0559
-123	39.9662
-123.309	39.9311
-121.877	41.0365
-121.634	41.5804
-118.01	35.7938
-123.072	40.6571
-120.879	40.3587
-121.56	41.1052
-120.457	39.8865
-121.329	40.6983
-121.124	40.494
-120.305	40.0952
-120.531	41.8862
-121.845	41.9552
-123.861	41.5418
-121.191	40.8169
-122.228	41.2344
-122.946	40.8576
-122.153	41.8079
-121.855	37.0874
-123.128	38.6695
-123.625	38.8978
-119.912	38.8422
-123.533	39.2806
-121.57	39.9052
-123.677	39.1954
-119.043	37.3304
-119.997	37.7629
-120.094	37.714
-123.976	40.0363
-121.676	41.7223
-120.482	39.2766
-118.347	35.9167
-118.221	36.2103
-118.691	36.7049
-118.632	36.7043
-122.84	41.8571
-121.438	41.7817
-121.373	41.6317
-121.234	41.8299
-118.219	35.8109
-121.044	41.6309
-121.121	41.4281
-120.945	39.9762
-123.392	40.1528
-123.341	39.9631
-122.941	39.5195
-119.098	37.6889
-118.229	36.1636
-121.692	41.589
-120.347	38.2598
-122.278	41.6965
-122.308	41.868
-118.783	36.6027
-121.274	40.1972
-119.193	37.5934
-123.11	40.8145
-120.323	41.3663
-119.693	38.4593
-122.689	41.052
-121.5	40.6347
-123.271	41.7806
-123.404	40.8032
-123.777	40.9376
-122.95	39.6702
-121.382	40.8374
-121.192	40.6503
-120.469	41.5449
-123.078	41.687
-123.633	41.9112
-123.41	41.7948
-123.593	40.8073
-122.34	37.4563
-121.412	40.1473
-121.418	40.0082
-123.824	41.4043
-124.036	40.7266
-121.961	41.585
-121.905	41.4074
-122.733	40.5481
-121.545	41.0398
-123.21	39.3274
-123.211	41.1551
-122.959	41.4757
-123.334	39.6531
-123.728	41.435
-123.926	40.6042
-122.924	40.435
-122.089	41.2973
-118.732	37.1899
-120.246	38.8439
-122.347	41.9855
-118.53	36.3471
-118.645	36.052
-118.103	36.2574
-118.504	35.8518
-118.936	37.7859
-118.636	35.7021
-118.552	35.7083
-119.352	37.3254
-119.164	37.4252
-120.231	41.9027
-123.393	40.6467
-119.874	38.6853
-120.143	39.5892
-123.23	39.4983
-120.547	39.0979
-120.492	38.9528
-118.176	36.0111
-120.45	39.7466
-123.404	38.8622
-122.224	41.7083
-123.688	39.6527
-118.028	35.9488
-118.52	36.0091
-120.672	38.6968
-122.722	40.0051
-121.678	40.6947
-121.641	40.23
-119.693	38.1121
-118.344	36.059
-122.288	41.0911
-123.647	39.9153
-119.734	38.4266
-120.471	41.1191
-123.356	41.6112
-123.491	40.3545
-122.984	41.9912
-122.127	37.1903
-122.271	37.1371
-122.123	37.045
-123.521	41.4402
-123.556	39.7961
-124.02	40.5609
-123.981	40.3975
-121.843	40.9546
-121.828	40.7769
-123.534	41.2504
-123.615	41.8772
-123.644	40.0776
-122.91	41.4481
-121.392	40.8899
-120.326	41.1712
-120.976	41.2727
-123.278	38.7424
-123.071	40.453
-120.333	38.0652
-119.168	37.2852
-119.767	38.6404
-120.369	38.408
-120.903	40.5246
-121.585	40.6434
-122.06	40.9631
-123	40.8607
-118.101	36.1086
-122.321	41.5611
-120.789	39.5525
-122.913	40.3902
-120.936	39.3951
-118.89	37.4455
-118.86	37.1383
-119.81	38.1023
-120.696	40.2919
-120.647	39.9494
-122.327	40.823
-121.038	39.3062
-120.782	39.643
-119.688	37.7708
-118.346	36.2675
-118.996	37.2076
-118.98	37.0401
-119.155	37.089
-120.004	38.6269
-119.839	38.5124
-118.214	36.0242
-120.046	38.5946
-120.439	39.6934
-122.814	39.6194
-123.777	40.7003
-119.359	37.4771
-122.788	41.589
-120.14	38.2014
-123.166	41.9569
-123.753	41.9797
-123.59	41.9558
-120.368	41.3797
-121.639	41.4367
-123.34	41.8902
-123.268	41.7398
-123.325	40.1138
-123.505	40.0426
-123.814	40.1841
-120.555	39.3176
-123.448	39.738
-123.269	39.7707
-121.119	41.3796
-123.518	40.1927
-121.065	39.4915
-121.694	40.488
-120.148	39.4392
-123.588	41.4262
-122.717	41.9961
-118.396	35.9186
-119.634	38.5101
-121.147	40.0047
-122.746	41.3909
-121.258	40.9928
-123.687	39.1744
-123.529	41.394
-123.978	40.9955
-123.802	40.8632
-123.807	41.0341
-123.442	39.5858
-122.288	41.4914
-123.552	39.602
-118.054	36.0588
-118.062	35.899
-121.027	41.9262
-121.221	40.7674
-120.722	40.4328
-123.228	41.6352
-120.409	39.5723
-118.475	36.4597
-120.088	39.4353
-123.146	41.1503
-123.285	41.1378
-123.991	41.2466
-123.979	40.2612
-122.758	39.4174
-118.637	35.8553
-118.854	37.2365
-118.845	36.9404
-120.62	38.3989
-120.672	38.4219
-120.569	38.262
-120.083	39.2533
-121.004	40.3831
-118.046	36.1186
-118.164	36.1631
-118.051	35.991
-119.811	38.0019
-120.442	41.0629
-123.007	41.3478
-123.208	41.2952
-118.976	36.8868
-123.345	39.2117
-121.86	41.0749
-122.76	41.6978
-119.188	37.7327
-121.07	39.6837
-121.032	39.51
-121.197	39.5642
-122.878	41.3395
-123.338	39.3768
-118.618	35.9138
-123.688	40.4332
-123.527	39.4788
-123.677	39.4935
-118.909	36.8039
-123.985	41.8023
-124.064	41.742
-120.893	41.0185
-122.781	41.8737
-122.207	41.978
-121.129	39.967
-121.148	40.1547
-121.164	40.2818
-123.247	39.4561
-122.931	39.3308
-121.225	39.7471
-119.359	37.8028
-120.186	39.8817
-123.932	41.6801
-120.696	38.8553
-122.297	41.6727
-123.88	41.5149
-122.037	41.0012
-122.175	41.0141
-119.161	36.9378
-122.421	41.2946
-120.433	38.7922
-122.625	41.6612
-119.895	38.5545
-123.739	39.6999
-121.024	40.2471
-120.474	38.51
-120.382	38.5532
-122.208	41.1844
-120.884	40.6325
-120.841	40.1414
-120.378	39.2439
-120.52	41.7146
-120.483	40.0483
-120.654	41.5179
-120.785	41.3698
-120.616	41.3413
-120.358	38.903
-120.469	38.812
-118.821	36.7702
-119.92	37.6618
-120.979	41.6255
-122.103	41.5998
-122.223	41.5374
-122.181	41.2803
-122.019	37.1744
-123.546	40.662
-123.532	40.5141
-123.866	40.6099
-122.947	40.7303
-123.627	41.1419
-120.821	40.3396
-122.866	40.4056
-122.068	41.3052
-122.35	41.2455
-122.024	41.0948
-123.603	40.9972
-123.792	41.9413
-123.608	41.7391
-122.843	40.0719
-123.062	41.5244
-122.195	37.0344
-121.682	40.0496
-118.122	36.4205
-120.489	39.5259
-122.655	41.793
-122.999	40.363
-121.812	41.6882
-121.98	41.6832
-121.747	41.1929
-121.913	41.1985
-123.405	41.3458
-119.615	37.6694
-120.09	37.8448
-120.063	37.715
-120.637	38.8826
-120.716	38.8874
-120.641	40.0822
-119.47	37.3816
-119.61	37.3379
-120.118	39.9273
-120.32	39.9451
-120.268	38.1097
-120.545	38.3703
-118.467	36.1188
-118.59	35.7744
-118.557	37.1037
-123.264	41.0033
-122.816	40.9963
-122.625	40.8987
-121.537	39.8544
-121.777	40.4427
-121.137	40.1477
-121.089	40.0001
-119.768	38.4466
-120.834	40.1828
-120.407	38.9364
-120.46	38.1969
-120.306	41.8554
-121.233	39.5581
-121.165	41.5176
-123.338	41.7913
-122.181	41.7505
-123.035	41.0213
-120.853	41.5304
-121.872	40.8653
-120.184	38.3551
-120.825	39.8641
-120.388	41.1254
-120.556	39.2626
-121.118	41.5342
-120.997	41.3208
-123.07	40.5011
-118.653	36.5595
-121.201	40.9831
-120.79	41.227
-120.763	40.0386
-123.793	41.1036
-123.893	40.7859
-124.128	40.2719
-123.102	41.8494
-123.338	41.3514
-121.328	40.3988
-121.465	40.2528
-121.281	39.9061
-120.32	41.0135
-122.282	41.2232
-123.157	39.7781
-124.131	41.7381
-118.612	37.2497
-120.204	39.5901
-120.831	41.4161
-120.515	40.1845
-123.243	41.2901
-123.906	41.3967
-123.395	41.2387
-121.623	41.1061
-123.721	39.3126
-122.744	41.0516
-122.649	41.6916
-122.876	40.1195
-120.137	39.3839
-119.904	38.7027
-118.519	36.1636
-119.958	37.9711
-120.13	38.3024
-120.175	38.5038
-123.271	41.9427
-123.944	41.1156
-123.809	40.842
-120.199	39.1778
-119.929	37.8061
-122.819	41.905
-122.937	41.8252
-120.399	39.3997
-119.383	38.0143
-123.196	41.4421
-123.005	40.0199
-123.731	40.3384
-123.61	40.1068
-123.778	40.1348
-121.566	40.0012
-123.058	39.6845
-123.066	39.5723
-123.55	41.6008
-123.321	40.1586
-120.87	40.4927
-122.864	40.964
-121.408	39.7611
-121.844	40.7194
-121.084	40.8984
-120.933	40.8044
-121.526	40.5933
-122.952	39.6217
-124.109	40.1525
-122.956	41.7732
-123.457	40.7637
-123.976	41.1397
-123.107	39.5802
-122.95	39.4759
-121.764	40.6633
-122.045	37.152
-122.822	39.5652
-120.317	39.9859
-122.813	40.7983
-120.907	39.6026
-122.761	39.3227
-123.894	40.5093
-122.363	40.8399
-120.269	39.4882
-123.764	39.8573
-123.596	39.7706
-119.823	38.1719
-123.126	41.7306
-121.812	40.3993
-123.336	41.1922
-123.853	41.2057
-123.18	39.9157
-121.08	39.8012
-121.912	41.6163
-118.535	36.5116
-119.052	37.6776
-121.478	40.556
-122.814	40.8548
-122.786	40.6957
-120.588	41.0062
-123.289	39.284
-123.352	39.0734
-122.036	41.1487
-121.411	39.953
-120.908	39.4509
-123.558	40.5254
-123.202	41.255
-123.701	40.5707
-123.949	40.8112
-122.954	39.3757
-121.153	39.8499
-119.425	37.9949
-121.778	41.127
-123.922	41.235
-118.73	36.891
-121.524	40.7415
-120.276	39.6233
-121.078	41.0271
-118.996	37.5471
-120.868	40.6845
-121.685	40.8205
-120.783	39.8472
-120.731	39.7098
-120.998	40.5404
-122.958	39.8716
-122.806	39.7458
-122.692	41.2132
-122.818	41.1702
-120.172	38.8051
-124.059	41.5855
-119.042	37.0475
-120.72	41.6612
-121.353	41.778
-120.023	39.6247
-124.041	40.5554
-123.35	41.9346
-123.198	40.9672
-121.161	41.3539
-119.672	37.4954
-122.881	40.0695
-120.665	41.4642
-118.737	37.3381
-119.027	36.9942
-118.701	36.8623
-122.154	41.9376
-121.385	41.3388
-121.957	41.7377
-118.361	36.414
-118.981	37.386
-123.071	39.4047
-122.615	40.7394
-123.403	41.642
-123.125	39.8504
-123.836	41.2246
-121.15	40.3272
-119.704	38.6348
-121.828	40.6138
-123.439	38.8224
-123.315	38.898
-121.177	41.5652
-123.246	40.6875
-123.205	40.5082
-123.085	38.541
-123.121	40.987
-123.737	41.7947
-123.895	41.7181
-123.742	41.6298
-123.692	41.4687
-123.01	40.3186
-122.834	40.2354
-121.033	40.8625
-119.849	37.703
-119.573	38.3757
-119.559	37.7217
-120.778	41.8217
-122.314	41.8364
-120.37	38.6927
-123.144	41.8943
-123.088	41.3936
-122.909	41.3075
-119.867	38.0541
-121.716	40.9999
-121.58	40.054
-121.628	41.3947
-121.453	41.3687
-121.598	41.2507
-121.505	41.5297
-123.61	41.69
-123.68	40.4039
-123.729	39.3603
-123.629	39.0571
-120.145	37.8609
-122.551	41.0007
-123.041	41.2315
-123.733	41.6399
-121.937	41.3787
-122.694	41.3692
-121.084	39.8562
-121.841	37.0723
-122.743	41.533
-123.448	40.9425
-123.34	40.463
-122.998	40.1592
-122.318	40.9452
-123.711	39.8195
-123.556	38.975
-119.053	37.3822
-118.218	36.3125
-120.662	38.5314
-120.197	38.6821
-120.257	39.18
-118.387	36.3907
-120.283	39.3548
-120.738	41.9545
-118.348	36.1982
-121.291	41.4241
-121.295	41.2587
-122.687	41.0915
-120.656	41.1803
-120.336	39.443
-121.074	39.3788
-123.044	39.995
-119.337	37.0481
-119.808	37.5704
-119.497	37.5788
-120.366	40.137
-119.477	37.4261
-120.727	41.0561
-121.295	41.6286
-121.276	41.4646
-121.39	41.1582
-123.667	40.2892
-121.531	40.9582
-124.092	41.0526
-121.636	41.5642
-121.502	41.6891
-120.188	38.5346
-120.985	41.6035
-120.508	41.7673
-122.441	41.3183
-122.611	40.5975
-121.447	41.1855
-119.26	37.8862
-123.356	39.5327
-118.319	35.7859
-120.88	39.579
-120.833	38.9353
-121.215	41.1321
-118.666	36.9026
-118.638	36.0981
-122.571	41.5316
-119.018	37.7102
-121.2	39.2844
-121.306	41.5815
-120.931	40.9836
-119.88	38.1619
-119.924	38.6782
-120.102	38.5975
-120.297	39.1239
-120.91	39.0246
-120.205	41.274
-123.669	41.7326
-123.485	40.1476
-120.208	38.0022
-120.205	38.3098
-123.656	40.2193
-122.929	41.6085
-123.274	41.5961
-124.085	41.6395
-123.063	39.4393
-121.765	41.3467
-120.657	39.5939
-120.331	41.2127
-119.739	37.9679
-119.672	37.8094
-119.518	37.5466
-120.372	38.6054
-120.515	38.3151
-123.649	40.8061
-120.943	41.0016
-121.068	40.5475
-123.272	39.3242
-123.558	41.963
-123.217	41.9621
-122.964	41.9605
-122.998	41.9573
-120.502	40.0198
-119.683	37.6282
-118.404	36.5438
-121.388	39.6228
-119.825	37.8948
-119.988	37.9083
-122.946	40.7646
-122.952	40.6048
-122.168	37.2309
-120.37	39.0683
-120.843	39.4059
-120.2	41.4615
-123.576	41.2232
-120.486	39.8361
-120.33	39.6422
-120.497	38.6614
-119.162	37.1446
-121.689	40.8567
-124.155	41.9362
-123.475	38.7831
-120.703	39.0136
-120.67	40.1236
-120.198	41.3106
-120.339	38.3873
-123.122	40.7755
-123.011	40.9026
-118.534	36.773
-120.835	40.1966
-120.565	39.4232
-120.924	41.3307
-121.085	41.3515
-119.953	38.1285
-120.935	39.8916
-120.003	38.4392
-120.678	39.0573
-120.598	40.2432
-122.641	40.7786
-120.106	38.8982
-118.657	36.2111
-120.825	39.9891
-120.962	39.9426
-120.421	39.0594
-120.615	41.1325
-120.016	38.2565
-120.638	41.312
-120.795	41.2746
-120.149	38.0533
-120.913	39.307
-120.882	39.1296
-121.048	41.7766
-120.464	38.3556
-121.228	40.938
-121.973	41.536
-121.793	41.5004
-120.379	38.3678
-120.24	38.4805
-118.26	36.4684
-120.132	39.2516
-119.541	37.3704
-119.249	37.573
-120.525	38.1447
-119.389	37.3546
-120.323	41.0349
-122.481	41.4069
-122.621	41.3529
-120.786	39.6978
-119.665	38.5048
-120.793	40.4101
-123.163	39.8763
-123.525	40.0173
-123.827	40.1553
-120.605	39.4293
-121.104	41.0152
-123.313	39.8092
-123.512	39.8481
-121.012	40.2209
-119.764	38.3041
-124.092	41.5708
-124.155	40.8687
-120.531	38.7986
-120.966	41.6828
-120.351	39.1388
-118.273	35.8075
-121.028	39.5524
-120.72	39.6
-120.656	39.8894
-122.146	41.7562
-123.335	41.296
-119.942	37.8628
-120.581	39.7374
-120.694	41.0166
-121.04	41.5717
-121.573	41.6433
-123.965	40.7736
-124.101	40.7216
-123.012	41.8093
-123.288	40.6724
-122.855	39.741
-122.817	39.4297
-118.668	35.9278
-123.49	41.7971
-123.755	39.5204
-124.354	40.3689
-123.981	41.7217
-121.391	40.4985
-120.856	41.2195
-120.193	39.9134
-118.928	37.7322
-123.772	41.6064
-122.972	38.5036
-123.316	41.0063
-123.337	40.8505
-123.803	41.7947
-123.728	41.5877
-121.051	40.3767
-120.861	40.0256
-120.101	38.9473
-120.617	39.6325
-120.524	41.5692
-120.248	38.6576
-120.482	39.2459
-120.604	39.107
-120.564	38.9498
-120.429	38.758
-120.024	37.974
-120.564	38.6123
-120.51	38.4569
-120.639	41.0079
-120.818	41.0485
-119.99	37.8096
-120.74	39.0464
-120.372	40.0848
-118.8	37.0399
-118.987	37.5751
-120.574	39.8901
-120.17	39.0944
-119.481	37.2642
-120.47	38.9001
-123.58	39.9871
-123.143	41.6885
-123.006	39.6799
-122.811	39.4664
-122.947	41.3376
-120.104	38.7974
-123.129	40.5022
-123.281	40.3632
-120.423	39.1003
-118.72	36.7539
-123.646	39.7826
-118.706	36.3089
-119.27	37.236
-120.381	38.109
-121.73	40.3245
-123.452	40.3169
-121.831	40.9801
-120.379	39.9361
-119.88	38.348
-119.701	38.5897
-119.873	37.8564
-120.089	39.4928
-122.269	41.9066
-121.512	39.7994
-123.778	40.259
-121.636	40.5059
-121.266	40.4937
-120.78	41.329
-121.137	40.6929
-120.973	39.4082
-120.35	38.9582
-123.27	40.952
-122.915	39.2248
-123.076	41.3496
-123.074	41.1978
-123.302	41.6093
-123.46	40.7959
-123.852	41.2373
-122.866	40.852
-123.071	40.9059
[truncated: 31,841 more rows]

## Sheet: Fig2
Figure 2. PCA of SORDs for Pseudotsuga Menziesii and Quercus chrysolepis
This figure shows the Principal Component Analysis of seedling-only and seedling-plus-tree plots in climate space for Pseudotsuga menziesii and Quercus chrysolepis
Column		Description
Climate Variables (e.g. Mean Summer Precipitation)		raw climate value for a particular climate variable per FIA plot, Temperature in °C and Precipitation in mm
Plot_Type		Plots differentiated as either 'tree-plus-seedling' or 'seedling-only'
BURNED_STATUS		Indicates whether or not a recent fire was recorded in the FIA plot
Source Data for PCA										PCA Scores
Mean Temperature of Coldest Month	Mean Temperature of Warmest Month	Mean Summer Precipitation	Mean Winter Precipitation	Plot_Type	BURNED_STATUS	Species				Axis1	Axis2	Plot_Type	BURNED_STATUS	Species
6.34688	20.7996	66.2698	1129.57	Tree-Plus-Seedling	Unburned Plots	Pseudotsuga menziesii				3.19837	-1.60512	Tree-Plus-Seedling	Unburned Plots	Pseudotsuga menziesii
1.55619	20.4735	48.6651	416.013	Tree-Plus-Seedling	Unburned Plots	Pseudotsuga menziesii				1.94184	0.535035	Tree-Plus-Seedling	Unburned Plots	Pseudotsuga menziesii
4.31147	21.6835	62.8467	1101.75	Tree-Plus-Seedling	Unburned Plots	Pseudotsuga menziesii				3.09309	-1.27991	Tree-Plus-Seedling	Unburned Plots	Pseudotsuga menziesii
4.00022	20.4104	47.9978	888	Tree-Plus-Seedling	Unburned Plots	Pseudotsuga menziesii				2.71728	-0.779063	Tree-Plus-Seedling	Unburned Plots	Pseudotsuga menziesii
1.50263	18.6487	47.407	1297.65	Tree-Plus-Seedling	Unburned Plots	Pseudotsuga menziesii				2.40998	-1.85495	Tree-Plus-Seedling	Unburned Plots	Pseudotsuga menziesii
3.03632	20.5752	50.4465	975.817	Tree-Plus-Seedling	Unburned Plots	Pseudotsuga menziesii				2.67868	-0.93646	Tree-Plus-Seedling	Unburned Plots	Pseudotsuga menziesii
2.5815	21.8461	59.7494	880.597	Tree-Plus-Seedling	Unburned Plots	Pseudotsuga menziesii				2.70274	-0.587147	Tree-Plus-Seedling	Unburned Plots	Pseudotsuga menziesii
8.8	18.6379	13	669.048	Tree-Plus-Seedling	Unburned Plots	Pseudotsuga menziesii				3.11133	-0.480291	Tree-Plus-Seedling	Unburned Plots	Pseudotsuga menziesii
-0.637636	19.0723	27.8484	370.337	Tree-Plus-Seedling	Unburned Plots	Pseudotsuga menziesii				1.48564	0.762305	Tree-Plus-Seedling	Unburned Plots	Pseudotsuga menziesii
7.3338	18.3444	75.415	1178.38	Tree-Plus-Seedling	Unburned Plots	Pseudotsuga menziesii				2.81904	-2.15698	Tree-Plus-Seedling	Unburned Plots	Pseudotsuga menziesii
7.1	19.623	30.0553	923.096	Tree-Plus-Seedling	Unburned Plots	Pseudotsuga menziesii				3.17049	-1.01287	Tree-Plus-Seedling	Unburned Plots	Pseudotsuga menziesii
9.99796	19.4975	8.97965	679.777	Tree-Plus-Seedling	Unburned Plots	Pseudotsuga menziesii				3.49126	-0.441706	Tree-Plus-Seedling	Unburned Plots	Pseudotsuga menziesii
5.3519	18.7222	91.4522	1367.12	Tree-Plus-Seedling	Unburned Plots	Pseudotsuga menziesii				2.66539	-2.5789	Tree-Plus-Seedling	Unburned Plots	Pseudotsuga menziesii
3.30746	22.4256	37.7313	326.61	Tree-Plus-Seedling	Unburned Plots	Pseudotsuga menziesii				2.57792	0.975024	Tree-Plus-Seedling	Unburned Plots	Pseudotsuga menziesii
2.87757	20.0269	33.6121	947.988	Tree-Plus-Seedling	Unburned Plots	Pseudotsuga menziesii				2.65877	-0.799249	Tree-Plus-Seedling	Unburned Plots	Pseudotsuga menziesii
3.65731	21.1546	28.8775	852.875	Tree-Plus-Seedling	Unburned Plots	Pseudotsuga menziesii				2.94033	-0.435809	Tree-Plus-Seedling	Unburned Plots	Pseudotsuga menziesii
1.24856	19.8078	50.586	779.479	Tree-Plus-Seedling	Unburned Plots	Pseudotsuga menziesii				2.0925	-0.440907	Tree-Plus-Seedling	Unburned Plots	Pseudotsuga menziesii
1.57022	21.5068	31	336.049	Tree-Plus-Seedling	Unburned Plots	Pseudotsuga menziesii				2.21791	0.992488	Tree-Plus-Seedling	Unburned Plots	Pseudotsuga menziesii
3.14194	20.153	27.4641	845.455	Tree-Plus-Seedling	Unburned Plots	Pseudotsuga menziesii				2.67437	-0.499925	Tree-Plus-Seedling	Unburned Plots	Pseudotsuga menziesii
2.78774	20.1474	36.8774	1046.02	Tree-Plus-Seedling	Unburned Plots	Pseudotsuga menziesii				2.73567	-1.04566	Tree-Plus-Seedling	Unburned Plots	Pseudotsuga menziesii
3.74117	20.5614	29.5143	872.446	Tree-Plus-Seedling	Unburned Plots	Pseudotsuga menziesii				2.84734	-0.567278	Tree-Plus-Seedling	Unburned Plots	Pseudotsuga menziesii
2.36991	21.1791	45	660.064	Tree-Plus-Seedling	Unburned Plots	Pseudotsuga menziesii				2.454	-0.00131241	Tree-Plus-Seedling	Unburned Plots	Pseudotsuga menziesii
6.75565	18.9	27.8167	1217.3	Tree-Plus-Seedling	Unburned Plots	Pseudotsuga menziesii				3.27355	-1.79133	Tree-Plus-Seedling	Unburned Plots	Pseudotsuga menziesii
2.95847	20.9557	30.1987	839.257	Tree-Plus-Seedling	Unburned Plots	Pseudotsuga menziesii				2.78023	-0.395031	Tree-Plus-Seedling	Unburned Plots	Pseudotsuga menziesii
5.71239	18.1179	89.9132	1326.11	Tree-Plus-Seedling	Unburned Plots	Pseudotsuga menziesii				2.56946	-2.56227	Tree-Plus-Seedling	Unburned Plots	Pseudotsuga menziesii
4.52922	21.1103	39.755	1035.99	Tree-Plus-Seedling	Unburned Plots	Pseudotsuga menziesii				3.1359	-1.02744	Tree-Plus-Seedling	Unburned Plots	Pseudotsuga menziesii
2.35753	20.2074	31.3935	1001.59	Tree-Plus-Seedling	Unburned Plots	Pseudotsuga menziesii				2.69083	-0.861543	Tree-Plus-Seedling	Unburned Plots	Pseudotsuga menziesii
3.59449	19.8408	37.8803	1113.17	Tree-Plus-Seedling	Unburned Plots	Pseudotsuga menziesii				2.84169	-1.30508	Tree-Plus-Seedling	Unburned Plots	Pseudotsuga menziesii
3.46819	20.215	32	1120.82	Tree-Plus-Seedling	Unburned Plots	Pseudotsuga menziesii				2.95356	-1.22587	Tree-Plus-Seedling	Unburned Plots	Pseudotsuga menziesii
4	21.3095	30.8608	839.952	Tree-Plus-Seedling	Unburned Plots	Pseudotsuga menziesii				2.99038	-0.420143	Tree-Plus-Seedling	Unburned Plots	Pseudotsuga menziesii
3.89137	23.0491	26.4977	563.456	Tree-Plus-Seedling	Unburned Plots	Pseudotsuga menziesii				3.09678	0.517046	Tree-Plus-Seedling	Unburned Plots	Pseudotsuga menziesii
5.11274	23.4283	36.2948	867.135	Tree-Plus-Seedling	Unburned Plots	Pseudotsuga menziesii				3.547	-0.332628	Tree-Plus-Seedling	Unburned Plots	Pseudotsuga menziesii
4.1521	21.6338	46.5761	914.553	Tree-Plus-Seedling	Unburned Plots	Pseudotsuga menziesii				3.0179	-0.691721	Tree-Plus-Seedling	Unburned Plots	Pseudotsuga menziesii
1.38162	19.3119	42.2369	750.867	Tree-Plus-Seedling	Unburned Plots	Pseudotsuga menziesii				2.05365	-0.376606	Tree-Plus-Seedling	Unburned Plots	Pseudotsuga menziesii
4.14016	23.1606	39.532	753.096	Tree-Plus-Seedling	Unburned Plots	Pseudotsuga menziesii				3.22531	-0.0504853	Tree-Plus-Seedling	Unburned Plots	Pseudotsuga menziesii
5.8123	25.112	62.8642	1083.24	Tree-Plus-Seedling	Unburned Plots	Pseudotsuga menziesii				3.96499	-0.899971	Tree-Plus-Seedling	Unburned Plots	Pseudotsuga menziesii
1.76062	20.6317	34.3369	728.137	Tree-Plus-Seedling	Unburned Plots	Pseudotsuga menziesii				2.41147	-0.120405	Tree-Plus-Seedling	Unburned Plots	Pseudotsuga menziesii
2.43414	20.4261	54.0268	1214.74	Tree-Plus-Seedling	Unburned Plots	Pseudotsuga menziesii				2.7606	-1.53591	Tree-Plus-Seedling	Unburned Plots	Pseudotsuga menziesii
3.11477	19.5561	45.799	519.158	Tree-Plus-Seedling	Unburned Plots	Pseudotsuga menziesii				2.09623	0.0954978	Tree-Plus-Seedling	Unburned Plots	Pseudotsuga menziesii
3.0846	19.081	50.9453	681.289	Tree-Plus-Seedling	Unburned Plots	Pseudotsuga menziesii				2.10798	-0.400555	Tree-Plus-Seedling	Unburned Plots	Pseudotsuga menziesii
4.19119	19.1137	64.0747	1081.91	Tree-Plus-Seedling	Unburned Plots	Pseudotsuga menziesii				2.53731	-1.55071	Tree-Plus-Seedling	Unburned Plots	Pseudotsuga menziesii
6.88361	26.0004	45.9962	949.469	Tree-Plus-Seedling	Unburned Plots	Pseudotsuga menziesii				4.30206	-0.396674	Tree-Plus-Seedling	Unburned Plots	Pseudotsuga menziesii
5.40713	21.5079	68.3974	1199.72	Tree-Plus-Seedling	Unburned Plots	Pseudotsuga menziesii				3.2571	-1.65073	Tree-Plus-Seedling	Unburned Plots	Pseudotsuga menziesii
8.42461	21.0257	14	901.739	Tree-Plus-Seedling	Unburned Plots	Pseudotsuga menziesii				3.74384	-0.744788	Tree-Plus-Seedling	Unburned Plots	Pseudotsuga menziesii
1.5322	19.5322	27.0648	704.765	Tree-Plus-Seedling	Unburned Plots	Pseudotsuga menziesii				2.19868	-0.130217	Tree-Plus-Seedling	Unburned Plots	Pseudotsuga menziesii
3.76244	21.2903	28.4509	729.692	Tree-Plus-Seedling	Unburned Plots	Pseudotsuga menziesii				2.86969	-0.117915	Tree-Plus-Seedling	Unburned Plots	Pseudotsuga menziesii
2.96588	21.7047	40.5516	619.93	Tree-Plus-Seedling	Unburned Plots	Pseudotsuga menziesii				2.63974	0.160736	Tree-Plus-Seedling	Unburned Plots	Pseudotsuga menziesii
2.65018	21.8877	47.4982	382.434	Tree-Plus-Seedling	Unburned Plots	Pseudotsuga menziesii				2.35264	0.736322	Tree-Plus-Seedling	Unburned Plots	Pseudotsuga menziesii
6.30132	24.9013	23.9868	703.156	Tree-Plus-Seedling	Unburned Plots	Pseudotsuga menziesii				3.95098	0.27621	Tree-Plus-Seedling	Unburned Plots	Pseudotsuga menziesii
6.9	24.9828	15.2975	499.211	Tree-Plus-Seedling	Unburned Plots	Pseudotsuga menziesii				3.92962	0.819628	Tree-Plus-Seedling	Unburned Plots	Pseudotsuga menziesii
7.97553	18.5768	20.0528	785.016	Tree-Plus-Seedling	Unburned Plots	Pseudotsuga menziesii				3.03612	-0.778147	Tree-Plus-Seedling	Unburned Plots	Pseudotsuga menziesii
6.95794	25.1023	19.0949	589.367	Tree-Plus-Seedling	Unburned Plots	Pseudotsuga menziesii				4.01509	0.57971	Tree-Plus-Seedling	Unburned Plots	Pseudotsuga menziesii
9.12403	19.9052	15.0103	596.342	Tree-Plus-Seedling	Unburned Plots	Pseudotsuga menziesii				3.32341	-0.178552	Tree-Plus-Seedling	Unburned Plots	Pseudotsuga menziesii
3.88381	22.2505	21.4452	498.549	Tree-Plus-Seedling	Unburned Plots	Pseudotsuga menziesii				2.91734	0.617102	Tree-Plus-Seedling	Unburned Plots	Pseudotsuga menziesii
4.50014	21.0648	36.6748	905.545	Tree-Plus-Seedling	Unburned Plots	Pseudotsuga menziesii				3.02545	-0.685998	Tree-Plus-Seedling	Unburned Plots	Pseudotsuga menziesii
1.942	19.9401	51.7243	428.132	Tree-Plus-Seedling	Unburned Plots	Pseudotsuga menziesii				1.87591	0.393093	Tree-Plus-Seedling	Unburned Plots	Pseudotsuga menziesii
5.99973	23.5614	26.146	779.85	Tree-Plus-Seedling	Unburned Plots	Pseudotsuga menziesii				3.69736	-0.0771082	Tree-Plus-Seedling	Unburned Plots	Pseudotsuga menziesii
3.7406	21.0406	36	1093.64	Tree-Plus-Seedling	Unburned Plots	Pseudotsuga menziesii				3.09727	-1.10307	Tree-Plus-Seedling	Unburned Plots	Pseudotsuga menziesii
1.78817	19.2248	41.6828	933.706	Tree-Plus-Seedling	Unburned Plots	Pseudotsuga menziesii				2.26899	-0.858949	Tree-Plus-Seedling	Unburned Plots	Pseudotsuga menziesii
2.70329	20.1598	38.353	947.24	Tree-Plus-Seedling	Unburned Plots	Pseudotsuga menziesii				2.62165	-0.806276	Tree-Plus-Seedling	Unburned Plots	Pseudotsuga menziesii
3.60577	18.9452	62.2708	969.495	Tree-Plus-Seedling	Unburned Plots	Pseudotsuga menziesii				2.33169	-1.24543	Tree-Plus-Seedling	Unburned Plots	Pseudotsuga menziesii
3.8516	18.6285	71.4059	1143.21	Tree-Plus-Seedling	Unburned Plots	Pseudotsuga menziesii				2.39158	-1.79703	Tree-Plus-Seedling	Unburned Plots	Pseudotsuga menziesii
4.23886	20.078	52.1912	797.473	Tree-Plus-Seedling	Unburned Plots	Pseudotsuga menziesii				2.56522	-0.642451	Tree-Plus-Seedling	Unburned Plots	Pseudotsuga menziesii
4.57792	22.0797	43.1861	862.199	Tree-Plus-Seedling	Unburned Plots	Pseudotsuga menziesii				3.14408	-0.507176	Tree-Plus-Seedling	Unburned Plots	Pseudotsuga menziesii
6.63096	24.7994	20.9043	639.194	Tree-Plus-Seedling	Unburned Plots	Pseudotsuga menziesii				3.94157	0.425106	Tree-Plus-Seedling	Unburned Plots	Pseudotsuga menziesii
8.56847	20.7672	10	575.372	Tree-Plus-Seedling	Unburned Plots	Pseudotsuga menziesii				3.43862	0.0507005	Tree-Plus-Seedling	Unburned Plots	Pseudotsuga menziesii
4.98743	21.9665	61.4239	961.44	Tree-Plus-Seedling	Unburned Plots	Pseudotsuga menziesii				3.12301	-0.928057	Tree-Plus-Seedling	Unburned Plots	Pseudotsuga menziesii
2.76485	21.8744	49.8056	796.3	Tree-Plus-Seedling	Unburned Plots	Pseudotsuga menziesii				2.73572	-0.311515	Tree-Plus-Seedling	Unburned Plots	Pseudotsuga menziesii
5.66047	20.3016	82.2093	1339.6	Tree-Plus-Seedling	Unburned Plots	Pseudotsuga menziesii				3.07146	-2.26444	Tree-Plus-Seedling	Unburned Plots	Pseudotsuga menziesii
5.69165	18.9103	76.6601	1235.3	Tree-Plus-Seedling	Unburned Plots	Pseudotsuga menziesii				2.74672	-2.13897	Tree-Plus-Seedling	Unburned Plots	Pseudotsuga menziesii
3.39901	20.0945	46.9185	540.518	Tree-Plus-Seedling	Unburned Plots	Pseudotsuga menziesii				2.25358	0.0839278	Tree-Plus-Seedling	Unburned Plots	Pseudotsuga menziesii
2.24189	19.9024	38.6975	905.192	Tree-Plus-Seedling	Unburned Plots	Pseudotsuga menziesii				2.46415	-0.709345	Tree-Plus-Seedling	Unburned Plots	Pseudotsuga menziesii
3.14712	20.5549	39.6987	1015.31	Tree-Plus-Seedling	Unburned Plots	Pseudotsuga menziesii				2.8147	-0.962152	Tree-Plus-Seedling	Unburned Plots	Pseudotsuga menziesii
4.41977	21.4228	34.3702	1009.06	Tree-Plus-Seedling	Unburned Plots	Pseudotsuga menziesii				3.20136	-0.875206	Tree-Plus-Seedling	Unburned Plots	Pseudotsuga menziesii
1.51778	20.7651	34.3485	582.368	Tree-Plus-Seedling	Unburned Plots	Pseudotsuga menziesii				2.2673	0.270452	Tree-Plus-Seedling	Unburned Plots	Pseudotsuga menziesii
3.49179	19.6428	66.464	1334.06	Tree-Plus-Seedling	Unburned Plots	Pseudotsuga menziesii				2.76256	-2.0842	Tree-Plus-Seedling	Unburned Plots	Pseudotsuga menziesii
3.78734	20.7172	29.5633	892.446	Tree-Plus-Seedling	Unburned Plots	Pseudotsuga menziesii				2.90307	-0.60053	Tree-Plus-Seedling	Unburned Plots	Pseudotsuga menziesii
2.82591	19.3262	30.5026	821.948	Tree-Plus-Seedling	Unburned Plots	Pseudotsuga menziesii				2.41941	-0.548144	Tree-Plus-Seedling	Unburned Plots	Pseudotsuga menziesii
2.53286	20.7111	31.4508	998.463	Tree-Plus-Seedling	Unburned Plots	Pseudotsuga menziesii				2.81182	-0.80244	Tree-Plus-Seedling	Unburned Plots	Pseudotsuga menziesii
7.95535	18.719	35.5333	995.195	Tree-Plus-Seedling	Unburned Plots	Pseudotsuga menziesii				3.13276	-1.39498	Tree-Plus-Seedling	Unburned Plots	Pseudotsuga menziesii
5.39047	22.7837	24.0677	759.19	Tree-Plus-Seedling	Unburned Plots	Pseudotsuga menziesii				3.45582	-0.0702373	Tree-Plus-Seedling	Unburned Plots	Pseudotsuga menziesii
1.59797	20.7446	32.5377	572.76	Tree-Plus-Seedling	Unburned Plots	Pseudotsuga menziesii				2.28009	0.300491	Tree-Plus-Seedling	Unburned Plots	Pseudotsuga menziesii
1.37235	21.209	30.2477	549.783	Tree-Plus-Seedling	Unburned Plots	Pseudotsuga menziesii				2.33808	0.445356	Tree-Plus-Seedling	Unburned Plots	Pseudotsuga menziesii
7.19012	18.6972	26	1035.68	Tree-Plus-Seedling	Unburned Plots	Pseudotsuga menziesii				3.13787	-1.38017	Tree-Plus-Seedling	Unburned Plots	Pseudotsuga menziesii
2.4	21.1833	27.1691	544.162	Tree-Plus-Seedling	Unburned Plots	Pseudotsuga menziesii				2.49549	0.417933	Tree-Plus-Seedling	Unburned Plots	Pseudotsuga menziesii
3.33862	21.8103	28.5106	558.999	Tree-Plus-Seedling	Unburned Plots	Pseudotsuga menziesii				2.75338	0.392714	Tree-Plus-Seedling	Unburned Plots	Pseudotsuga menziesii
4.57452	22.5956	38.907	560.435	Tree-Plus-Seedling	Unburned Plots	Pseudotsuga menziesii				2.99761	0.334195	Tree-Plus-Seedling	Unburned Plots	Pseudotsuga menziesii
5.9034	24.0034	18	546.938	Tree-Plus-Seedling	Unburned Plots	Pseudotsuga menziesii				3.61947	0.619787	Tree-Plus-Seedling	Unburned Plots	Pseudotsuga menziesii
6.58823	20.3914	12.7364	727.219	Tree-Plus-Seedling	Unburned Plots	Pseudotsuga menziesii				3.20927	-0.273178	Tree-Plus-Seedling	Unburned Plots	Pseudotsuga menziesii
6.98196	22.1893	13.0731	642.732	Tree-Plus-Seedling	Unburned Plots	Pseudotsuga menziesii				3.53899	0.131703	Tree-Plus-Seedling	Unburned Plots	Pseudotsuga menziesii
8.57744	17.4088	19.5477	688.143	Tree-Plus-Seedling	Unburned Plots	Pseudotsuga menziesii				2.80085	-0.715458	Tree-Plus-Seedling	Unburned Plots	Pseudotsuga menziesii
6.47913	19.6201	13.818	755.047	Tree-Plus-Seedling	Unburned Plots	Pseudotsuga menziesii				3.05823	-0.438894	Tree-Plus-Seedling	Unburned Plots	Pseudotsuga menziesii
2.91656	20.8085	28.6727	619.777	Tree-Plus-Seedling	Unburned Plots	Pseudotsuga menziesii				2.55152	0.14273	Tree-Plus-Seedling	Unburned Plots	Pseudotsuga menziesii
7.17799	20.2912	20.9301	1006.12	Tree-Plus-Seedling	Unburned Plots	Pseudotsuga menziesii				3.46636	-1.07117	Tree-Plus-Seedling	Unburned Plots	Pseudotsuga menziesii
6.5	20.1133	23	1121.92	Tree-Plus-Seedling	Unburned Plots	Pseudotsuga menziesii				3.42875	-1.35425	Tree-Plus-Seedling	Unburned Plots	Pseudotsuga menziesii
5.42633	22.6754	33.6454	1059.84	Tree-Plus-Seedling	Unburned Plots	Pseudotsuga menziesii				3.64353	-0.90031	Tree-Plus-Seedling	Unburned Plots	Pseudotsuga menziesii
6.51017	23.5851	28.8983	925.957	Tree-Plus-Seedling	Unburned Plots	Pseudotsuga menziesii				3.8877	-0.486158	Tree-Plus-Seedling	Unburned Plots	Pseudotsuga menziesii
8.8	18.6379	13	669.048	Tree-Plus-Seedling	Unburned Plots	Pseudotsuga menziesii				3.11133	-0.480291	Tree-Plus-Seedling	Unburned Plots	Pseudotsuga menziesii
2.4	21.1833	27.1691	544.162	Tree-Plus-Seedling	Unburned Plots	Pseudotsuga menziesii				2.49549	0.417933	Tree-Plus-Seedling	Unburned Plots	Pseudotsuga menziesii
0.39384	18.4602	35.9433	523.544	Tree-Plus-Seedling	Unburned Plots	Pseudotsuga menziesii				1.58515	0.185769	Tree-Plus-Seedling	Unburned Plots	Pseudotsuga menziesii
1.4902	20.5834	35.3072	610.606	Tree-Plus-Seedling	Unburned Plots	Pseudotsuga menziesii				2.24608	0.172679	Tree-Plus-Seedling	Unburned Plots	Pseudotsuga menziesii
3.33967	20.9092	37	859.741	Tree-Plus-Seedling	Unburned Plots	Pseudotsuga menziesii				2.78773	-0.525346	Tree-Plus-Seedling	Unburned Plots	Pseudotsuga menziesii
4.18318	21.6202	36.3482	881.617	Tree-Plus-Seedling	Unburned Plots	Pseudotsuga menziesii				3.07194	-0.536878	Tree-Plus-Seedling	Unburned Plots	Pseudotsuga menziesii
1.94032	21.9058	30.1724	351.757	Tree-Plus-Seedling	Unburned Plots	Pseudotsuga menziesii				2.37006	0.987186	Tree-Plus-Seedling	Unburned Plots	Pseudotsuga menziesii
6.63672	22.1538	18.3637	775.308	Tree-Plus-Seedling	Unburned Plots	Pseudotsuga menziesii				3.56538	-0.219304	Tree-Plus-Seedling	Unburned Plots	Pseudotsuga menziesii
3.38768	21.134	40.3263	560.834	Tree-Plus-Seedling	Unburned Plots	Pseudotsuga menziesii				2.53129	0.212625	Tree-Plus-Seedling	Unburned Plots	Pseudotsuga menziesii
3.21459	21.9387	45.0834	786.652	Tree-Plus-Seedling	Unburned Plots	Pseudotsuga menziesii				2.84036	-0.271004	Tree-Plus-Seedling	Unburned Plots	Pseudotsuga menziesii
7.92992	18.6906	32.5383	982.067	Tree-Plus-Seedling	Unburned Plots	Pseudotsuga menziesii				3.13566	-1.34199	Tree-Plus-Seedling	Unburned Plots	Pseudotsuga menziesii
4.74652	19.9903	97.7151	1330.55	Tree-Plus-Seedling	Unburned Plots	Pseudotsuga menziesii				2.74784	-2.34285	Tree-Plus-Seedling	Unburned Plots	Pseudotsuga menziesii
4.6	18.7138	91.861	1347.21	Tree-Plus-Seedling	Unburned Plots	Pseudotsuga menziesii				2.53729	-2.48899	Tree-Plus-Seedling	Unburned Plots	Pseudotsuga menziesii
6.05792	18.7694	73	1161.37	Tree-Plus-Seedling	Unburned Plots	Pseudotsuga menziesii				2.73001	-1.96812	Tree-Plus-Seedling	Unburned Plots	Pseudotsuga menziesii
-0.0673058	18.5104	35.8216	504.894	Tree-Plus-Seedling	Unburned Plots	Pseudotsuga menziesii				1.51458	0.266469	Tree-Plus-Seedling	Unburned Plots	Pseudotsuga menziesii
6.5411	21.7411	52.3965	966.115	Tree-Plus-Seedling	Unburned Plots	Pseudotsuga menziesii				3.37194	-0.992168	Tree-Plus-Seedling	Unburned Plots	Pseudotsuga menziesii
5.6684	18.3563	54.3078	1085.07	Tree-Plus-Seedling	Unburned Plots	Pseudotsuga menziesii				2.67454	-1.66672	Tree-Plus-Seedling	Unburned Plots	Pseudotsuga menziesii
4.62429	20.1994	64.4107	1194.71	Tree-Plus-Seedling	Unburned Plots	Pseudotsuga menziesii				2.91628	-1.7234	Tree-Plus-Seedling	Unburned Plots	Pseudotsuga menziesii
4.83719	20.1811	51.1206	1096.22	Tree-Plus-Seedling	Unburned Plots	Pseudotsuga menziesii				2.95802	-1.39505	Tree-Plus-Seedling	Unburned Plots	Pseudotsuga menziesii
6.64112	20.5672	37.283	895.421	Tree-Plus-Seedling	Unburned Plots	Pseudotsuga menziesii				3.20944	-0.854854	Tree-Plus-Seedling	Unburned Plots	Pseudotsuga menziesii
5.48939	18.8823	85.5021	1356.89	Tree-Plus-Seedling	Unburned Plots	Pseudotsuga menziesii				2.75519	-2.49722	Tree-Plus-Seedling	Unburned Plots	Pseudotsuga menziesii
4.48153	19.9609	91.4872	1221.73	Tree-Plus-Seedling	Unburned Plots	Pseudotsuga menziesii				2.65378	-2.01506	Tree-Plus-Seedling	Unburned Plots	Pseudotsuga menziesii
3.229	21.3785	29	739.025	Tree-Plus-Seedling	Unburned Plots	Pseudotsuga menziesii				2.81743	-0.102363	Tree-Plus-Seedling	Unburned Plots	Pseudotsuga menziesii
8.56607	18.7074	11	791.95	Tree-Plus-Seedling	Unburned Plots	Pseudotsuga menziesii				3.22434	-0.746163	Tree-Plus-Seedling	Unburned Plots	Pseudotsuga menziesii
7.84418	17.3474	43.6912	935.197	Tree-Plus-Seedling	Unburned Plots	Pseudotsuga menziesii				2.72207	-1.47122	Tree-Plus-Seedling	Unburned Plots	Pseudotsuga menziesii
7.04007	18.8	26	1014.76	Tree-Plus-Seedling	Unburned Plots	Pseudotsuga menziesii				3.11781	-1.30686	Tree-Plus-Seedling	Unburned Plots	Pseudotsuga menziesii
6.31443	21.2716	13	681.661	Tree-Plus-Seedling	Unburned Plots	Pseudotsuga menziesii				3.30117	-0.0374986	Tree-Plus-Seedling	Unburned Plots	Pseudotsuga menziesii
5.2924	24.4019	68.0723	1140.63	Tree-Plus-Seedling	Unburned Plots	Pseudotsuga menziesii				3.76319	-1.13771	Tree-Plus-Seedling	Unburned Plots	Pseudotsuga menziesii
2.17521	21.4423	43.0028	334.416	Tree-Plus-Seedling	Unburned Plots	Pseudotsuga menziesii				2.18977	0.862027	Tree-Plus-Seedling	Unburned Plots	Pseudotsuga menziesii
2.27715	20.4543	49.0099	785.163	Tree-Plus-Seedling	Unburned Plots	Pseudotsuga menziesii				2.38194	-0.424503	Tree-Plus-Seedling	Unburned Plots	Pseudotsuga menziesii
2.28305	21.8277	41.9549	259.091	Tree-Plus-Seedling	Unburned Plots	Pseudotsuga menziesii				2.21909	1.09713	Tree-Plus-Seedling	Unburned Plots	Pseudotsuga menziesii
5.49855	22.5414	32.2532	883.126	Tree-Plus-Seedling	Unburned Plots	Pseudotsuga menziesii				3.47237	-0.474338	Tree-Plus-Seedling	Unburned Plots	Pseudotsuga menziesii
2.27116	19.9968	41.0671	901.918	Tree-Plus-Seedling	Unburned Plots	Pseudotsuga menziesii				2.46459	-0.709179	Tree-Plus-Seedling	Unburned Plots	Pseudotsuga menziesii
6.60732	25.0024	21.4013	639.203	Tree-Plus-Seedling	Unburned Plots	Pseudotsuga menziesii				3.97456	0.447841	Tree-Plus-Seedling	Unburned Plots	Pseudotsuga menziesii
1.73868	20.6256	33.478	753.936	Tree-Plus-Seedling	Unburned Plots	Pseudotsuga menziesii				2.43844	-0.17708	Tree-Plus-Seedling	Unburned Plots	Pseudotsuga menziesii
2.28025	20.9506	31.8025	659.281	Tree-Plus-Seedling	Unburned Plots	Pseudotsuga menziesii				2.50297	0.0771398	Tree-Plus-Seedling	Unburned Plots	Pseudotsuga menziesii
3.2249	22.149	35.0921	602.67	Tree-Plus-Seedling	Unburned Plots	Pseudotsuga menziesii				2.79224	0.283956	Tree-Plus-Seedling	Unburned Plots	Pseudotsuga menziesii
0.9	20.9	44	247.375	Tree-Plus-Seedling	Unburned Plots	Pseudotsuga menziesii				1.81511	1.07848	Tree-Plus-Seedling	Unburned Plots	Pseudotsuga menziesii
3.47425	22.1598	45.2537	886.607	Tree-Plus-Seedling	Unburned Plots	Pseudotsuga menziesii				3.01279	-0.507273	Tree-Plus-Seedling	Unburned Plots	Pseudotsuga menziesii
2.29417	22.3635	42.7116	276.553	Tree-Plus-Seedling	Unburned Plots	Pseudotsuga menziesii				2.3373	1.1139	Tree-Plus-Seedling	Unburned Plots	Pseudotsuga menziesii
2.13531	19.9304	40.5976	438.577	Tree-Plus-Seedling	Unburned Plots	Pseudotsuga menziesii				2.0013	0.438384	Tree-Plus-Seedling	Unburned Plots	Pseudotsuga menziesii
2.16603	21.1036	43.0821	587.414	Tree-Plus-Seedling	Unburned Plots	Pseudotsuga menziesii				2.35812	0.195369	Tree-Plus-Seedling	Unburned Plots	Pseudotsuga menziesii
3.76522	22.8453	56.3275	1005.41	Tree-Plus-Seedling	Unburned Plots	Pseudotsuga menziesii				3.21067	-0.816673	Tree-Plus-Seedling	Unburned Plots	Pseudotsuga menziesii
3.82837	23.5762	38.8733	898.332	Tree-Plus-Seedling	Unburned Plots	Pseudotsuga menziesii				3.40632	-0.334161	Tree-Plus-Seedling	Unburned Plots	Pseudotsuga menziesii
4.57613	21.5761	34.8521	1007.35	Tree-Plus-Seedling	Unburned Plots	Pseudotsuga menziesii				3.248	-0.864977	Tree-Plus-Seedling	Unburned Plots	Pseudotsuga menziesii
4.59585	20.7524	20.2787	832.797	Tree-Plus-Seedling	Unburned Plots	Pseudotsuga menziesii				3.04198	-0.427187	Tree-Plus-Seedling	Unburned Plots	Pseudotsuga menziesii
5.43451	19.9994	43	979.332	Tree-Plus-Seedling	Unburned Plots	Pseudotsuga menziesii				2.96131	-1.10333	Tree-Plus-Seedling	Unburned Plots	Pseudotsuga menziesii
5.5352	22.9319	30	934.529	Tree-Plus-Seedling	Unburned Plots	Pseudotsuga menziesii				3.62165	-0.538203	Tree-Plus-Seedling	Unburned Plots	Pseudotsuga menziesii
7.48959	19.3597	35.7425	1049.13	Tree-Plus-Seedling	Unburned Plots	Pseudotsuga menziesii				3.2443	-1.42273	Tree-Plus-Seedling	Unburned Plots	Pseudotsuga menziesii
3.71286	20.4412	43.1461	885.227	Tree-Plus-Seedling	Unburned Plots	Pseudotsuga menziesii				2.72043	-0.71471	Tree-Plus-Seedling	Unburned Plots	Pseudotsuga menziesii
3.95119	18.9318	77.5376	1161.84	Tree-Plus-Seedling	Unburned Plots	Pseudotsuga menziesii				2.43317	-1.85767	Tree-Plus-Seedling	Unburned Plots	Pseudotsuga menziesii
4.13873	22.5784	28	701.842	Tree-Plus-Seedling	Unburned Plots	Pseudotsuga menziesii				3.15533	0.0910546	Tree-Plus-Seedling	Unburned Plots	Pseudotsuga menziesii
5.30962	23.8643	18	574.123	Tree-Plus-Seedling	Unburned Plots	Pseudotsuga menziesii				3.53492	0.570894	Tree-Plus-Seedling	Unburned Plots	Pseudotsuga menziesii
5.7286	23.9484	19.2271	591.029	Tree-Plus-Seedling	Unburned Plots	Pseudotsuga menziesii				3.61568	0.505302	Tree-Plus-Seedling	Unburned Plots	Pseudotsuga menziesii
5.50504	22.6378	16.1217	506.809	Tree-Plus-Seedling	Unburned Plots	Pseudotsuga menziesii				3.27054	0.587962	Tree-Plus-Seedling	Unburned Plots	Pseudotsuga menziesii
8.7	18.1376	16.2108	601.204	Tree-Plus-Seedling	Unburned Plots	Pseudotsuga menziesii				2.9082	-0.392842	Tree-Plus-Seedling	Unburned Plots	Pseudotsuga menziesii
8.87127	14.9137	13.2905	612.525	Tree-Plus-Seedling	Unburned Plots	Pseudotsuga menziesii				2.32603	-0.807622	Tree-Plus-Seedling	Unburned Plots	Pseudotsuga menziesii
4.02488	21.3728	19.0744	476.821	Tree-Plus-Seedling	Unburned Plots	Pseudotsuga menziesii				2.7615	0.571676	Tree-Plus-Seedling	Unburned Plots	Pseudotsuga menziesii
5.29987	22.7214	28	824.218	Tree-Plus-Seedling	Unburned Plots	Pseudotsuga menziesii				3.45988	-0.262732	Tree-Plus-Seedling	Unburned Plots	Pseudotsuga menziesii
2.9606	21.3422	21.7545	506.604	Tree-Plus-Seedling	Unburned Plots	Pseudotsuga menziesii				2.61375	0.537662	Tree-Plus-Seedling	Unburned Plots	Pseudotsuga menziesii
6.30526	24.0814	24.5769	714.347	Tree-Plus-Seedling	Unburned Plots	Pseudotsuga menziesii				3.79436	0.142523	Tree-Plus-Seedling	Unburned Plots	Pseudotsuga menziesii
3.77004	21.5508	34.624	873.336	Tree-Plus-Seedling	Unburned Plots	Pseudotsuga menziesii				3.00706	-0.48737	Tree-Plus-Seedling	Unburned Plots	Pseudotsuga menziesii
5.72265	23.1347	25.15	747.536	Tree-Plus-Seedling	Unburned Plots	Pseudotsuga menziesii				3.5519	-0.0260376	Tree-Plus-Seedling	Unburned Plots	Pseudotsuga menziesii
4.54798	22.3005	26.8199	820.845	Tree-Plus-Seedling	Unburned Plots	Pseudotsuga menziesii				3.27831	-0.252688	Tree-Plus-Seedling	Unburned Plots	Pseudotsuga menziesii
1.89683	20.581	34.1108	621.299	Tree-Plus-Seedling	Unburned Plots	Pseudotsuga menziesii				2.32185	0.130725	Tree-Plus-Seedling	Unburned Plots	Pseudotsuga menziesii
2.5784	20.8612	32.1897	610.286	Tree-Plus-Seedling	Unburned Plots	Pseudotsuga menziesii				2.47747	0.166369	Tree-Plus-Seedling	Unburned Plots	Pseudotsuga menziesii
1.49924	19.8992	53.2893	833.595	Tree-Plus-Seedling	Unburned Plots	Pseudotsuga menziesii				2.17426	-0.598546	Tree-Plus-Seedling	Unburned Plots	Pseudotsuga menziesii
4.26366	22.7076	22.439	492.918	Tree-Plus-Seedling	Unburned Plots	Pseudotsuga menziesii				3.04749	0.657365	Tree-Plus-Seedling	Unburned Plots	Pseudotsuga menziesii
3.3074	21.4666	28	578.173	Tree-Plus-Seedling	Unburned Plots	Pseudotsuga menziesii				2.70293	0.308578	Tree-Plus-Seedling	Unburned Plots	Pseudotsuga menziesii
2.62495	20.7087	50.1668	1143.98	Tree-Plus-Seedling	Unburned Plots	Pseudotsuga menziesii				2.80825	-1.30856	Tree-Plus-Seedling	Unburned Plots	Pseudotsuga menziesii
0.724356	18.9631	33.6125	611.784	Tree-Plus-Seedling	Unburned Plots	Pseudotsuga menziesii				1.8328	0.027898	Tree-Plus-Seedling	Unburned Plots	Pseudotsuga menziesii
5.99731	24.8945	21.8752	575.891	Tree-Plus-Seedling	Unburned Plots	Pseudotsuga menziesii				3.80513	0.623677	Tree-Plus-Seedling	Unburned Plots	Pseudotsuga menziesii
5.60674	23.0934	27.9326	858.887	Tree-Plus-Seedling	Unburned Plots	Pseudotsuga menziesii				3.60948	-0.320151	Tree-Plus-Seedling	Unburned Plots	Pseudotsuga menziesii
3.74975	20.6501	59.0676	1191.46	Tree-Plus-Seedling	Unburned Plots	Pseudotsuga menziesii				2.92484	-1.56721	Tree-Plus-Seedling	Unburned Plots	Pseudotsuga menziesii
5.20753	22.7075	24	788.775	Tree-Plus-Seedling	Unburned Plots	Pseudotsuga menziesii				3.44362	-0.141283	Tree-Plus-Seedling	Unburned Plots	Pseudotsuga menziesii
4.99779	22.5369	31.7581	729.568	Tree-Plus-Seedling	Unburned Plots	Pseudotsuga menziesii				3.26178	-0.0621105	Tree-Plus-Seedling	Unburned Plots	Pseudotsuga menziesii
4.46598	24.3063	57.9484	1113.14	Tree-Plus-Seedling	Unburned Plots	Pseudotsuga menziesii				3.68613	-0.956062	Tree-Plus-Seedling	Unburned Plots	Pseudotsuga menziesii
8.69603	17.9255	13.6249	795.411	Tree-Plus-Seedling	Unburned Plots	Pseudotsuga menziesii				3.06895	-0.878903	Tree-Plus-Seedling	Unburned Plots	Pseudotsuga menziesii
5.24328	22.0433	17.7497	854.985	Tree-Plus-Seedling	Unburned Plots	Pseudotsuga menziesii				3.42974	-0.341951	Tree-Plus-Seedling	Unburned Plots	Pseudotsuga menziesii
4.28536	19.841	78.8615	1347.2	Tree-Plus-Seedling	Unburned Plots	Pseudotsuga menziesii				2.82344	-2.23288	Tree-Plus-Seedling	Unburned Plots	Pseudotsuga menziesii
6.30062	22.0637	16.4033	811.312	Tree-Plus-Seedling	Unburned Plots	Pseudotsuga menziesii				3.55059	-0.284526	Tree-Plus-Seedling	Unburned Plots	Pseudotsuga menziesii
6.12073	24.3207	19	581.934	Tree-Plus-Seedling	Unburned Plots	Pseudotsuga menziesii				3.73739	0.552105	Tree-Plus-Seedling	Unburned Plots	Pseudotsuga menziesii
4	21.0455	30.7315	968.38	Tree-Plus-Seedling	Unburned Plots	Pseudotsuga menziesii				3.05958	-0.768938	Tree-Plus-Seedling	Unburned Plots	Pseudotsuga menziesii
3.48418	20.3509	32.9994	949.137	Tree-Plus-Seedling	Unburned Plots	Pseudotsuga menziesii				2.81343	-0.793609	Tree-Plus-Seedling	Unburned Plots	Pseudotsuga menziesii
1.98863	18.4092	28.7482	1128.23	Tree-Plus-Seedling	Unburned Plots	Pseudotsuga menziesii				2.42288	-1.35464	Tree-Plus-Seedling	Unburned Plots	Pseudotsuga menziesii
5.07503	22.1565	27.7874	762.873	Tree-Plus-Seedling	Unburned Plots	Pseudotsuga menziesii				3.26057	-0.16608	Tree-Plus-Seedling	Unburned Plots	Pseudotsuga menziesii
4.69363	22.1611	23.9386	768.687	Tree-Plus-Seedling	Unburned Plots	Pseudotsuga menziesii				3.24536	-0.128113	Tree-Plus-Seedling	Unburned Plots	Pseudotsuga menziesii
5.8669	22.715	27.8345	854.392	Tree-Plus-Seedling	Unburned Plots	Pseudotsuga menziesii				3.56703	-0.370613	Tree-Plus-Seedling	Unburned Plots	Pseudotsuga menziesii
2.79189	20.9801	32.199	575.963	Tree-Plus-Seedling	Unburned Plots	Pseudotsuga menziesii				2.49842	0.253011	Tree-Plus-Seedling	Unburned Plots	Pseudotsuga menziesii
3.25433	18.7317	65.4096	1010.24	Tree-Plus-Seedling	Unburned Plots	Pseudotsuga menziesii				2.25314	-1.37512	Tree-Plus-Seedling	Unburned Plots	Pseudotsuga menziesii
4.07296	19.1633	137.829	1558.27	Tree-Plus-Seedling	Unburned Plots	Pseudotsuga menziesii				2.37698	-3.26942	Tree-Plus-Seedling	Unburned Plots	Pseudotsuga menziesii
4.1681	23.3755	45.3109	831.108	Tree-Plus-Seedling	Unburned Plots	Pseudotsuga menziesii				3.29805	-0.261748	Tree-Plus-Seedling	Unburned Plots	Pseudotsuga menziesii
4.50394	22.0889	30.863	864.827	Tree-Plus-Seedling	Unburned Plots	Pseudotsuga menziesii				3.23851	-0.415289	Tree-Plus-Seedling	Unburned Plots	Pseudotsuga menziesii
3.08409	22.2446	40.3307	358.65	Tree-Plus-Seedling	Unburned Plots	Pseudotsuga menziesii				2.51987	0.86728	Tree-Plus-Seedling	Unburned Plots	Pseudotsuga menziesii
2.3828	20.0101	27.9056	823.327	Tree-Plus-Seedling	Unburned Plots	Pseudotsuga menziesii				2.51619	-0.420988	Tree-Plus-Seedling	Unburned Plots	Pseudotsuga menziesii
5.28941	22.4091	15.8922	525.703	Tree-Plus-Seedling	Unburned Plots	Pseudotsuga menziesii				3.21477	0.527616	Tree-Plus-Seedling	Unburned Plots	Pseudotsuga menziesii
2.71498	21.6502	27.1554	600.23	Tree-Plus-Seedling	Unburned Plots	Pseudotsuga menziesii				2.68473	0.318522	Tree-Plus-Seedling	Unburned Plots	Pseudotsuga menziesii
1.15758	20.3351	59.5879	229.552	Tree-Plus-Seedling	Unburned Plots	Pseudotsuga menziesii				1.5949	0.91985	Tree-Plus-Seedling	Unburned Plots	Pseudotsuga menziesii
0.841207	19.946	60.6596	269.561	Tree-Plus-Seedling	Unburned Plots	Pseudotsuga menziesii				1.50253	0.783759	Tree-Plus-Seedling	Unburned Plots	Pseudotsuga menziesii
8.48376	18.4654	14.033	627.212	Tree-Plus-Seedling	Unburned Plots	Pseudotsuga menziesii				2.98545	-0.387231	Tree-Plus-Seedling	Unburned Plots	Pseudotsuga menziesii
5.1412	23.2982	26.3284	689.156	Tree-Plus-Seedling	Unburned Plots	Pseudotsuga menziesii				3.43922	0.164156	Tree-Plus-Seedling	Unburned Plots	Pseudotsuga menziesii
4.3993	19.671	79.8321	1332.71	Tree-Plus-Seedling	Unburned Plots	Pseudotsuga menziesii				2.78396	-2.23223	Tree-Plus-Seedling	Unburned Plots	Pseudotsuga menziesii
6.95478	19.7767	35.8194	882.818	Tree-Plus-Seedling	Unburned Plots	Pseudotsuga menziesii				3.09606	-0.929164	Tree-Plus-Seedling	Unburned Plots	Pseudotsuga menziesii
5.54548	22.5455	32.6191	881.805	Tree-Plus-Seedling	Unburned Plots	Pseudotsuga menziesii				3.47547	-0.476134	Tree-Plus-Seedling	Unburned Plots	Pseudotsuga menziesii
7.03191	17.7324	41.4563	746.095	Tree-Plus-Seedling	Unburned Plots	Pseudotsuga menziesii				2.5264	-0.891372	Tree-Plus-Seedling	Unburned Plots	Pseudotsuga menziesii
4.69982	22.4865	29.8199	576.583	Tree-Plus-Seedling	Unburned Plots	Pseudotsuga menziesii				3.08254	0.341809	Tree-Plus-Seedling	Unburned Plots	Pseudotsuga menziesii
2.79348	22.3514	30.5507	382.731	Tree-Plus-Seedling	Unburned Plots	Pseudotsuga menziesii				2.60303	0.912038	Tree-Plus-Seedling	Unburned Plots	Pseudotsuga menziesii
3.88497	20.6855	35.0031	987.38	Tree-Plus-Seedling	Unburned Plots	Pseudotsuga menziesii				2.95513	-0.885684	Tree-Plus-Seedling	Unburned Plots	Pseudotsuga menziesii
2.39895	21.543	29.099	572.234	Tree-Plus-Seedling	Unburned Plots	Pseudotsuga menziesii				2.57743	0.378615	Tree-Plus-Seedling	Unburned Plots	Pseudotsuga menziesii
3.99687	21.7803	35.8751	870.103	Tree-Plus-Seedling	Unburned Plots	Pseudotsuga menziesii				3.07092	-0.473965	Tree-Plus-Seedling	Unburned Plots	Pseudotsuga menziesii
4.65978	22.351	38.2011	501.858	Tree-Plus-Seedling	Unburned Plots	Pseudotsuga menziesii				2.91162	0.44883	Tree-Plus-Seedling	Unburned Plots	Pseudotsuga menziesii
3.99587	21.8035	29.5967	921.082	Tree-Plus-Seedling	Unburned Plots	Pseudotsuga menziesii				3.17442	-0.549622	Tree-Plus-Seedling	Unburned Plots	Pseudotsuga menziesii
4.14753	22.1448	31	820.377	Tree-Plus-Seedling	Unburned Plots	Pseudotsuga menziesii				3.15727	-0.278378	Tree-Plus-Seedling	Unburned Plots	Pseudotsuga menziesii
8.30938	19.2015	16	650.435	Tree-Plus-Seedling	Unburned Plots	Pseudotsuga menziesii				3.11323	-0.357972	Tree-Plus-Seedling	Unburned Plots	Pseudotsuga menziesii
4.26259	22.0716	26.6868	821.709	Tree-Plus-Seedling	Unburned Plots	Pseudotsuga menziesii				3.19512	-0.265087	Tree-Plus-Seedling	Unburned Plots	Pseudotsuga menziesii
3.17784	20.0936	47.774	566.049	Tree-Plus-Seedling	Unburned Plots	Pseudotsuga menziesii				2.23969	0.0275219	Tree-Plus-Seedling	Unburned Plots	Pseudotsuga menziesii
3.01706	20.1599	44.6953	424.669	Tree-Plus-Seedling	Unburned Plots	Pseudotsuga menziesii				2.12287	0.41762	Tree-Plus-Seedling	Unburned Plots	Pseudotsuga menziesii
2.50719	18.9097	54.448	420.156	Tree-Plus-Seedling	Unburned Plots	Pseudotsuga menziesii				1.72003	0.231147	Tree-Plus-Seedling	Unburned Plots	Pseudotsuga menziesii
5.24754	23.1116	30.3991	922.893	Tree-Plus-Seedling	Unburned Plots	Pseudotsuga menziesii				3.60322	-0.473091	Tree-Plus-Seedling	Unburned Plots	Pseudotsuga menziesii
3.90134	19.4314	58.4148	1072.62	Tree-Plus-Seedling	Unburned Plots	Pseudotsuga menziesii				2.59755	-1.42856	Tree-Plus-Seedling	Unburned Plots	Pseudotsuga menziesii
4.19529	21.7918	34.8508	839.336	Tree-Plus-Seedling	Unburned Plots	Pseudotsuga menziesii				3.08021	-0.400693	Tree-Plus-Seedling	Unburned Plots	Pseudotsuga menziesii
4.61503	19.5909	76.0255	1190.09	Tree-Plus-Seedling	Unburned Plots	Pseudotsuga menziesii				2.69513	-1.87415	Tree-Plus-Seedling	Unburned Plots	Pseudotsuga menziesii
7.13888	21.7218	11.3056	651.553	Tree-Plus-Seedling	Unburned Plots	Pseudotsuga menziesii				3.49061	0.0560759	Tree-Plus-Seedling	Unburned Plots	Pseudotsuga menziesii
6.70713	20.6747	11.3866	718.299	Tree-Plus-Seedling	Unburned Plots	Pseudotsuga menziesii				3.28469	-0.213048	Tree-Plus-Seedling	Unburned Plots	Pseudotsuga menziesii
4.3726	22.254	26.7344	822.662	Tree-Plus-Seedling	Unburned Plots	Pseudotsuga menziesii				3.24713	-0.25181	Tree-Plus-Seedling	Unburned Plots	Pseudotsuga menziesii
6.31122	22.376	36.3231	878.51	Tree-Plus-Seedling	Unburned Plots	Pseudotsuga menziesii				3.51485	-0.562549	Tree-Plus-Seedling	Unburned Plots	Pseudotsuga menziesii
5.31637	22.8671	23.9274	759.78	Tree-Plus-Seedling	Unburned Plots	Pseudotsuga menziesii				3.46379	-0.0559095	Tree-Plus-Seedling	Unburned Plots	Pseudotsuga menziesii
3.56024	22.7797	32.3461	714.463	Tree-Plus-Seedling	Unburned Plots	Pseudotsuga menziesii				3.09143	0.086562	Tree-Plus-Seedling	Unburned Plots	Pseudotsuga menziesii
5.54573	22.7873	34.4211	1078.93	Tree-Plus-Seedling	Unburned Plots	Pseudotsuga menziesii				3.69394	-0.946596	Tree-Plus-Seedling	Unburned Plots	Pseudotsuga menziesii
1.78118	20.4555	44.1882	329.734	Tree-Plus-Seedling	Unburned Plots	Pseudotsuga menziesii				1.92498	0.766161	Tree-Plus-Seedling	Unburned Plots	Pseudotsuga menziesii
3.83447	21.5345	36.523	533.748	Tree-Plus-Seedling	Unburned Plots	Pseudotsuga menziesii				2.67844	0.331014	Tree-Plus-Seedling	Unburned Plots	Pseudotsuga menziesii
7	22.3569	25.5599	870.584	Tree-Plus-Seedling	Unburned Plots	Pseudotsuga menziesii				3.68697	-0.505354	Tree-Plus-Seedling	Unburned Plots	Pseudotsuga menziesii
7.08143	21.205	24.2354	891.503	Tree-Plus-Seedling	Unburned Plots	Pseudotsuga menziesii				3.49991	-0.694312	Tree-Plus-Seedling	Unburned Plots	Pseudotsuga menziesii
7.86387	17.2213	41.2129	869.048	Tree-Plus-Seedling	Unburned Plots	Pseudotsuga menziesii				2.65783	-1.30598	Tree-Plus-Seedling	Unburned Plots	Pseudotsuga menziesii
7.04972	19.9005	45.0349	1023.76	Tree-Plus-Seedling	Unburned Plots	Pseudotsuga menziesii				3.19107	-1.33697	Tree-Plus-Seedling	Unburned Plots	Pseudotsuga menziesii
2.88301	21.7746	33.5728	636.323	Tree-Plus-Seedling	Unburned Plots	Pseudotsuga menziesii				2.71437	0.186411	Tree-Plus-Seedling	Unburned Plots	Pseudotsuga menziesii
6.88195	25.0911	17.657	573.068	Tree-Plus-Seedling	Unburned Plots	Pseudotsuga menziesii				3.99874	0.633943	Tree-Plus-Seedling	Unburned Plots	Pseudotsuga menziesii
1.49621	20.7271	41.7968	622.006	Tree-Plus-Seedling	Unburned Plots	Pseudotsuga menziesii				2.23327	0.113046	Tree-Plus-Seedling	Unburned Plots	Pseudotsuga menziesii
7.2896	19.9892	32.0043	903.928	Tree-Plus-Seedling	Unburned Plots	Pseudotsuga menziesii				3.23567	-0.946258	Tree-Plus-Seedling	Unburned Plots	Pseudotsuga menziesii
4.25127	21.7513	46.8848	908.709	Tree-Plus-Seedling	Unburned Plots	Pseudotsuga menziesii				3.047	-0.671006	Tree-Plus-Seedling	Unburned Plots	Pseudotsuga menziesii
2.03638	20.4073	45.544	1070.04	Tree-Plus-Seedling	Unburned Plots	Pseudotsuga menziesii				2.63488	-1.0933	Tree-Plus-Seedling	Unburned Plots	Pseudotsuga menziesii
1.69536	19.0507	52.5106	813.719	Tree-Plus-Seedling	Unburned Plots	Pseudotsuga menziesii				2.02064	-0.66021	Tree-Plus-Seedling	Unburned Plots	Pseudotsuga menziesii
4.04069	21.7641	32.6589	549.712	Tree-Plus-Seedling	Unburned Plots	Pseudotsuga menziesii				2.79916	0.336788	Tree-Plus-Seedling	Unburned Plots	Pseudotsuga menziesii
1.183	19.2008	51.2398	625.911	Tree-Plus-Seedling	Unburned Plots	Pseudotsuga menziesii				1.81332	-0.137749	Tree-Plus-Seedling	Unburned Plots	Pseudotsuga menziesii
6.97779	22.1651	31.2062	778.321	Tree-Plus-Seedling	Unburned Plots	Pseudotsuga menziesii				3.51316	-0.342443	Tree-Plus-Seedling	Unburned Plots	Pseudotsuga menziesii
7.71591	20.7044	10.8849	653.759	Tree-Plus-Seedling	Unburned Plots	Pseudotsuga menziesii				3.37415	-0.106422	Tree-Plus-Seedling	Unburned Plots	Pseudotsuga menziesii
8.19753	18.3862	20	751.064	Tree-Plus-Seedling	Unburned Plots	Pseudotsuga menziesii				2.99763	-0.730726	Tree-Plus-Seedling	Unburned Plots	Pseudotsuga menziesii
10.4332	19.9731	8.39026	530.829	Tree-Plus-Seedling	Unburned Plots	Pseudotsuga menziesii				3.51111	-0.0366271	Tree-Plus-Seedling	Unburned Plots	Pseudotsuga menziesii
4.86816	21.4199	16.9842	841.045	Tree-Plus-Seedling	Unburned Plots	Pseudotsuga menziesii				3.24698	-0.356453	Tree-Plus-Seedling	Unburned Plots	Pseudotsuga menziesii
7.63468	21.3406	11	740.789	Tree-Plus-Seedling	Unburned Plots	Pseudotsuga menziesii				3.57001	-0.238692	Tree-Plus-Seedling	Unburned Plots	Pseudotsuga menziesii
7.32986	20.5101	11	693.453	Tree-Plus-Seedling	Unburned Plots	Pseudotsuga menziesii				3.31827	-0.206298	Tree-Plus-Seedling	Unburned Plots	Pseudotsuga menziesii
8.53348	21.0776	10.9164	599.304	Tree-Plus-Seedling	Unburned Plots	Pseudotsuga menziesii				3.51043	0.0251732	Tree-Plus-Seedling	Unburned Plots	Pseudotsuga menziesii
6.66342	20.0406	27.3314	1236.93	Tree-Plus-Seedling	Unburned Plots	Pseudotsuga menziesii				3.50969	-1.68962	Tree-Plus-Seedling	Unburned Plots	Pseudotsuga menziesii
8.57205	18.3308	14.8713	741.226	Tree-Plus-Seedling	Unburned Plots	Pseudotsuga menziesii				3.0712	-0.696986	Tree-Plus-Seedling	Unburned Plots	Pseudotsuga menziesii
4.4701	23.158	31.4675	575.047	Tree-Plus-Seedling	Unburned Plots	Pseudotsuga menziesii				3.16916	0.429919	Tree-Plus-Seedling	Unburned Plots	Pseudotsuga menziesii
6.9	18.515	60.0906	929.579	Tree-Plus-Seedling	Unburned Plots	Pseudotsuga menziesii				2.68396	-1.3802	Tree-Plus-Seedling	Unburned Plots	Pseudotsuga menziesii
6.98106	18.4232	83.0692	1291.8	Tree-Plus-Seedling	Unburned Plots	Pseudotsuga menziesii				2.82983	-2.46392	Tree-Plus-Seedling	Unburned Plots	Pseudotsuga menziesii
4.81393	20.7211	140.436	1619.74	Tree-Plus-Seedling	Unburned Plots	Pseudotsuga menziesii				2.82577	-3.29244	Tree-Plus-Seedling	Unburned Plots	Pseudotsuga menziesii
6.83489	18.8416	27	1123.87	Tree-Plus-Seedling	Unburned Plots	Pseudotsuga menziesii				3.19189	-1.56642	Tree-Plus-Seedling	Unburned Plots	Pseudotsuga menziesii
8.50402	18.4808	18.0112	684.221	Tree-Plus-Seedling	Unburned Plots	Pseudotsuga menziesii				3.01244	-0.557273	Tree-Plus-Seedling	Unburned Plots	Pseudotsuga menziesii
8.14764	20.6364	11	630.982	Tree-Plus-Seedling	Unburned Plots	Pseudotsuga menziesii				3.39826	-0.085218	Tree-Plus-Seedling	Unburned Plots	Pseudotsuga menziesii
7.61258	19.5149	13.038	685.769	Tree-Plus-Seedling	Unburned Plots	Pseudotsuga menziesii				3.13603	-0.342591	Tree-Plus-Seedling	Unburned Plots	Pseudotsuga menziesii
2.89271	20.6518	32.0959	995.051	Tree-Plus-Seedling	Unburned Plots	Pseudotsuga menziesii				2.84155	-0.827678	Tree-Plus-Seedling	Unburned Plots	Pseudotsuga menziesii
2.43768	20.0252	45.8938	527.969	Tree-Plus-Seedling	Unburned Plots	Pseudotsuga menziesii				2.10289	0.171427	Tree-Plus-Seedling	Unburned Plots	Pseudotsuga menziesii
4.20316	21.7039	35.7584	859.94	Tree-Plus-Seedling	Unburned Plots	Pseudotsuga menziesii				3.0758	-0.469747	Tree-Plus-Seedling	Unburned Plots	Pseudotsuga menziesii
4.57818	18.7047	91.1805	1395.27	Tree-Plus-Seedling	Unburned Plots	Pseudotsuga menziesii				2.58312	-2.60235	Tree-Plus-Seedling	Unburned Plots	Pseudotsuga menziesii
4.53371	22.2269	39.6629	888.527	Tree-Plus-Seedling	Unburned Plots	Pseudotsuga menziesii				3.2206	-0.524818	Tree-Plus-Seedling	Unburned Plots	Pseudotsuga menziesii
4.04959	20.5146	137.799	1731.55	Tree-Plus-Seedling	Unburned Plots	Pseudotsuga menziesii				2.80508	-3.5286	Tree-Plus-Seedling	Unburned Plots	Pseudotsuga menziesii
2.56849	18.0954	55.0257	691.62	Tree-Plus-Seedling	Unburned Plots	Pseudotsuga menziesii				1.81699	-0.547868	Tree-Plus-Seedling	Unburned Plots	Pseudotsuga menziesii
2.50719	18.9097	54.448	420.156	Tree-Plus-Seedling	Unburned Plots	Pseudotsuga menziesii				1.72003	0.231147	Tree-Plus-Seedling	Unburned Plots	Pseudotsuga menziesii
3.75583	22.6047	34.83	313.088	Tree-Plus-Seedling	Unburned Plots	Pseudotsuga menziesii				2.68671	1.02567	Tree-Plus-Seedling	Unburned Plots	Pseudotsuga menziesii
4.7843	19.1495	100.478	1425.04	Tree-Plus-Seedling	Unburned Plots	Pseudotsuga menziesii				2.65229	-2.70319	Tree-Plus-Seedling	Unburned Plots	Pseudotsuga menziesii
6.23409	20.8563	18.6591	858.302	Tree-Plus-Seedling	Unburned Plots	Pseudotsuga menziesii				3.32725	-0.562874	Tree-Plus-Seedling	Unburned Plots	Pseudotsuga menziesii
8.7	17.4742	16	618.733	Tree-Plus-Seedling	Unburned Plots	Pseudotsuga menziesii				2.7946	-0.516567	Tree-Plus-Seedling	Unburned Plots	Pseudotsuga menziesii
6.00244	23.3179	14.5129	501.255	Tree-Plus-Seedling	Unburned Plots	Pseudotsuga menziesii				3.48259	0.668198	Tree-Plus-Seedling	Unburned Plots	Pseudotsuga menziesii
2.73709	19.5388	45	699.219	Tree-Plus-Seedling	Unburned Plots	Pseudotsuga menziesii				2.21593	-0.32271	Tree-Plus-Seedling	Unburned Plots	Pseudotsuga menziesii
3.99694	19.5147	59.3223	1052.97	Tree-Plus-Seedling	Unburned Plots	Pseudotsuga menziesii				2.60153	-1.38227	Tree-Plus-Seedling	Unburned Plots	Pseudotsuga menziesii
4.39896	21.4979	27.0103	821.183	Tree-Plus-Seedling	Unburned Plots	Pseudotsuga menziesii				3.09697	-0.345291	Tree-Plus-Seedling	Unburned Plots	Pseudotsuga menziesii
8.68888	16.7744	18	628.809	Tree-Plus-Seedling	Unburned Plots	Pseudotsuga menziesii				2.64723	-0.642363	Tree-Plus-Seedling	Unburned Plots	Pseudotsuga menziesii
5.79779	22.1725	16.0362	774.794	Tree-Plus-Seedling	Unburned Plots	Pseudotsuga menziesii				3.47107	-0.14814	Tree-Plus-Seedling	Unburned Plots	Pseudotsuga menziesii
1.13753	20.2191	63.0763	258.434	Tree-Plus-Seedling	Unburned Plots	Pseudotsuga menziesii				1.56776	0.809105	Tree-Plus-Seedling	Unburned Plots	Pseudotsuga menziesii
3.57544	21.0277	42.8281	608.345	Tree-Plus-Seedling	Unburned Plots	Pseudotsuga menziesii				2.56047	0.0521117	Tree-Plus-Seedling	Unburned Plots	Pseudotsuga menziesii
2.44605	21.6505	29.0757	572.677	Tree-Plus-Seedling	Unburned Plots	Pseudotsuga menziesii				2.60593	0.388179	Tree-Plus-Seedling	Unburned Plots	Pseudotsuga menziesii
2.79097	20.291	24.8145	694.262	Tree-Plus-Seedling	Unburned Plots	Pseudotsuga menziesii				2.53266	-0.0686257	Tree-Plus-Seedling	Unburned Plots	Pseudotsuga menziesii
1.96934	19.9393	50	803.571	Tree-Plus-Seedling	Unburned Plots	Pseudotsuga menziesii				2.24611	-0.522731	Tree-Plus-Seedling	Unburned Plots	Pseudotsuga menziesii
2.05561	21.1938	71.0298	942.332	Tree-Plus-Seedling	Unburned Plots	Pseudotsuga menziesii				2.4662	-0.873829	Tree-Plus-Seedling	Unburned Plots	Pseudotsuga menziesii
2.49855	21.8188	40.3224	685.043	Tree-Plus-Seedling	Unburned Plots	Pseudotsuga menziesii				2.66051	0.0436675	Tree-Plus-Seedling	Unburned Plots	Pseudotsuga menziesii
6.6564	23.9598	25.2129	802.242	Tree-Plus-Seedling	Unburned Plots	Pseudotsuga menziesii				3.8963	-0.115303	Tree-Plus-Seedling	Unburned Plots	Pseudotsuga menziesii
0.312061	18.7142	28.8048	453.451	Tree-Plus-Seedling	Unburned Plots	Pseudotsuga menziesii				1.61661	0.448914	Tree-Plus-Seedling	Unburned Plots	Pseudotsuga menziesii
4.7145	22.1422	35	887.728	Tree-Plus-Seedling	Unburned Plots	Pseudotsuga menziesii				3.26613	-0.508977	Tree-Plus-Seedling	Unburned Plots	Pseudotsuga menziesii
3.90554	21.504	36	983.301	Tree-Plus-Seedling	Unburned Plots	Pseudotsuga menziesii				3.10862	-0.783141	Tree-Plus-Seedling	Unburned Plots	Pseudotsuga menziesii
2.21172	21.5027	35.9014	334.238	Tree-Plus-Seedling	Unburned Plots	Pseudotsuga menziesii				2.26452	0.921243	Tree-Plus-Seedling	Unburned Plots	Pseudotsuga menziesii
8.55948	21.0182	9.06904	899.698	Tree-Plus-Seedling	Unburned Plots	Pseudotsuga menziesii				3.79933	-0.711587	Tree-Plus-Seedling	Unburned Plots	Pseudotsuga menziesii
2.72002	20.6816	24.995	645.881	Tree-Plus-Seedling	Unburned Plots	Pseudotsuga menziesii				2.55351	0.102015	Tree-Plus-Seedling	Unburned Plots	Pseudotsuga menziesii
3.53745	19.1027	55.8552	951.226	Tree-Plus-Seedling	Unburned Plots	Pseudotsuga menziesii				2.38861	-1.12844	Tree-Plus-Seedling	Unburned Plots	Pseudotsuga menziesii
1.12528	20.6891	33.2732	591.79	Tree-Plus-Seedling	Unburned Plots	Pseudotsuga menziesii				2.21531	0.269307	Tree-Plus-Seedling	Unburned Plots	Pseudotsuga menziesii
2.4802	18.7921	61.6631	415.353	Tree-Plus-Seedling	Unburned Plots	Pseudotsuga menziesii				1.62963	0.175728	Tree-Plus-Seedling	Unburned Plots	Pseudotsuga menziesii
5.43005	19.3253	79.6452	1323.63	Tree-Plus-Seedling	Unburned Plots	Pseudotsuga menziesii				2.85144	-2.31266	Tree-Plus-Seedling	Unburned Plots	Pseudotsuga menziesii
5.69844	22.416	31	890.755	Tree-Plus-Seedling	Unburned Plots	Pseudotsuga menziesii				3.49258	-0.511176	Tree-Plus-Seedling	Unburned Plots	Pseudotsuga menziesii
6.02663	20.2026	16.1027	769.514	Tree-Plus-Seedling	Unburned Plots	Pseudotsuga menziesii				3.10607	-0.392809	Tree-Plus-Seedling	Unburned Plots	Pseudotsuga menziesii
7.20453	20.4593	12.9161	739.78	Tree-Plus-Seedling	Unburned Plots	Pseudotsuga menziesii				3.31867	-0.333928	Tree-Plus-Seedling	Unburned Plots	Pseudotsuga menziesii
8.56206	18.563	14	603.206	Tree-Plus-Seedling	Unburned Plots	Pseudotsuga menziesii				2.99345	-0.320301	Tree-Plus-Seedling	Unburned Plots	Pseudotsuga menziesii
3.54871	20.5822	28	854.999	Tree-Plus-Seedling	Unburned Plots	Pseudotsuga menziesii				2.8207	-0.498738	Tree-Plus-Seedling	Unburned Plots	Pseudotsuga menziesii
2.58265	19.3137	32.1066	1040.9	Tree-Plus-Seedling	Unburned Plots	Pseudotsuga menziesii				2.57566	-1.08792	Tree-Plus-Seedling	Unburned Plots	Pseudotsuga menziesii
6.11927	23.1242	39.8073	782.087	Tree-Plus-Seedling	Unburned Plots	Pseudotsuga menziesii				3.51788	-0.246738	Tree-Plus-Seedling	Unburned Plots	Pseudotsuga menziesii
5.5711	21.4256	101.935	1365.74	Tree-Plus-Seedling	Unburned Plots	Pseudotsuga menziesii				3.14611	-2.33329	Tree-Plus-Seedling	Unburned Plots	Pseudotsuga menziesii
3.41074	21.2107	23.475	502.308	Tree-Plus-Seedling	Unburned Plots	Pseudotsuga menziesii				2.6321	0.492201	Tree-Plus-Seedling	Unburned Plots	Pseudotsuga menziesii
3.84129	23.4213	46.5787	1025.3	Tree-Plus-Seedling	Unburned Plots	Pseudotsuga menziesii				3.43376	-0.725661	Tree-Plus-Seedling	Unburned Plots	Pseudotsuga menziesii
3.4	22.0285	28.003	542.533	Tree-Plus-Seedling	Unburned Plots	Pseudotsuga menziesii				2.79391	0.460506	Tree-Plus-Seedling	Unburned Plots	Pseudotsuga menziesii
4.90506	23.8051	53.7732	888.074	Tree-Plus-Seedling	Unburned Plots	Pseudotsuga menziesii				3.47023	-0.457026	Tree-Plus-Seedling	Unburned Plots	Pseudotsuga menziesii
8.64987	17.3425	16	606.1	Tree-Plus-Seedling	Unburned Plots	Pseudotsuga menziesii				2.74962	-0.498659	Tree-Plus-Seedling	Unburned Plots	Pseudotsuga menziesii
4.7494	22.5243	19.7564	541.236	Tree-Plus-Seedling	Unburned Plots	Pseudotsuga menziesii				3.14576	0.506615	Tree-Plus-Seedling	Unburned Plots	Pseudotsuga menziesii
5.70976	19.9488	29.8538	1434.36	Tree-Plus-Seedling	Unburned Plots	Pseudotsuga menziesii				3.52384	-2.1506	Tree-Plus-Seedling	Unburned Plots	Pseudotsuga menziesii
0.150861	18.089	33	530.765	Tree-Plus-Seedling	Unburned Plots	Pseudotsuga menziesii				1.50845	0.15872	Tree-Plus-Seedling	Unburned Plots	Pseudotsuga menziesii
6.56363	21.8419	13.8878	655.326	Tree-Plus-Seedling	Unburned Plots	Pseudotsuga menziesii				3.41709	0.0764814	Tree-Plus-Seedling	Unburned Plots	Pseudotsuga menziesii
4.50414	21.9723	35.2623	982.312	Tree-Plus-Seedling	Unburned Plots	Pseudotsuga menziesii				3.28984	-0.752961	Tree-Plus-Seedling	Unburned Plots	Pseudotsuga menziesii
8.54531	19.5265	16.4332	1049.03	Tree-Plus-Seedling	Unburned Plots	Pseudotsuga menziesii				3.58127	-1.31938	Tree-Plus-Seedling	Unburned Plots	Pseudotsuga menziesii
3.78379	20.7561	50.3041	990.919	Tree-Plus-Seedling	Unburned Plots	Pseudotsuga menziesii				2.83374	-0.994915	Tree-Plus-Seedling	Unburned Plots	Pseudotsuga menziesii
4.16126	22.5	37	749.645	Tree-Plus-Seedling	Unburned Plots	Pseudotsuga menziesii				3.11443	-0.105821	Tree-Plus-Seedling	Unburned Plots	Pseudotsuga menziesii
4.5973	21.8172	42.0421	875.109	Tree-Plus-Seedling	Unburned Plots	Pseudotsuga menziesii				3.11608	-0.564046	Tree-Plus-Seedling	Unburned Plots	Pseudotsuga menziesii
7.00931	18.9309	28	1059.92	Tree-Plus-Seedling	Unburned Plots	Pseudotsuga menziesii				3.16566	-1.41541	Tree-Plus-Seedling	Unburned Plots	Pseudotsuga menziesii
5.57096	22.775	31.6452	867.001	Tree-Plus-Seedling	Unburned Plots	Pseudotsuga menziesii				3.51863	-0.405388	Tree-Plus-Seedling	Unburned Plots	Pseudotsuga menziesii
2.31764	21.5622	40.5432	705.033	Tree-Plus-Seedling	Unburned Plots	Pseudotsuga menziesii				2.60139	-0.0282899	Tree-Plus-Seedling	Unburned Plots	Pseudotsuga menziesii
5.43482	22.7658	24.3898	765.832	Tree-Plus-Seedling	Unburned Plots	Pseudotsuga menziesii				3.46204	-0.0939176	Tree-Plus-Seedling	Unburned Plots	Pseudotsuga menziesii
4.19561	23.3491	49.6406	906.505	Tree-Plus-Seedling	Unburned Plots	Pseudotsuga menziesii				3.33213	-0.485448	Tree-Plus-Seedling	Unburned Plots	Pseudotsuga menziesii
6.45843	23.9801	27.1788	890.498	Tree-Plus-Seedling	Unburned Plots	Pseudotsuga menziesii				3.9397	-0.333718	Tree-Plus-Seedling	Unburned Plots	Pseudotsuga menziesii
6.92113	25.2503	15.1859	478.381	Tree-Plus-Seedling	Unburned Plots	Pseudotsuga menziesii				3.96703	0.903712	Tree-Plus-Seedling	Unburned Plots	Pseudotsuga menziesii
3.28462	21.2517	28.0757	635.506	Tree-Plus-Seedling	Unburned Plots	Pseudotsuga menziesii				2.7103	0.141224	Tree-Plus-Seedling	Unburned Plots	Pseudotsuga menziesii
7.4	17.8603	69.5984	1119.68	Tree-Plus-Seedling	Unburned Plots	Pseudotsuga menziesii				2.72436	-2.03203	Tree-Plus-Seedling	Unburned Plots	Pseudotsuga menziesii
5.6943	21.9441	19.5189	772.015	Tree-Plus-Seedling	Unburned Plots	Pseudotsuga menziesii				3.38035	-0.189573	Tree-Plus-Seedling	Unburned Plots	Pseudotsuga menziesii
7.0157	21.6868	23.7106	743.221	Tree-Plus-Seedling	Unburned Plots	Pseudotsuga menziesii				3.45154	-0.260702	Tree-Plus-Seedling	Unburned Plots	Pseudotsuga menziesii
6.44567	25.5387	53.7586	914.381	Tree-Plus-Seedling	Unburned Plots	Pseudotsuga menziesii				4.05334	-0.399457	Tree-Plus-Seedling	Unburned Plots	Pseudotsuga menziesii
2.46145	21.2917	31.9369	377.64	Tree-Plus-Seedling	Unburned Plots	Pseudotsuga menziesii				2.33036	0.802955	Tree-Plus-Seedling	Unburned Plots	Pseudotsuga menziesii
3.64728	21.4043	23.43	457.36	Tree-Plus-Seedling	Unburned Plots	Pseudotsuga menziesii				2.66156	0.613348	Tree-Plus-Seedling	Unburned Plots	Pseudotsuga menziesii
7.58648	18.1318	40.04	1114.76	Tree-Plus-Seedling	Unburned Plots	Pseudotsuga menziesii				3.04044	-1.77476	Tree-Plus-Seedling	Unburned Plots	Pseudotsuga menziesii
3.44553	20.7502	29	870.014	Tree-Plus-Seedling	Unburned Plots	Pseudotsuga menziesii				2.84568	-0.516426	Tree-Plus-Seedling	Unburned Plots	Pseudotsuga menziesii
4.49532	23.6742	58.1994	1063.91	Tree-Plus-Seedling	Unburned Plots	Pseudotsuga menziesii				3.51638	-0.916278	Tree-Plus-Seedling	Unburned Plots	Pseudotsuga menziesii
6.51665	18.118	43.2234	960.238	Tree-Plus-Seedling	Unburned Plots	Pseudotsuga menziesii				2.71812	-1.35505	Tree-Plus-Seedling	Unburned Plots	Pseudotsuga menziesii
3.08381	20.479	55.1168	1061.74	Tree-Plus-Seedling	Unburned Plots	Pseudotsuga menziesii				2.70877	-1.19853	Tree-Plus-Seedling	Unburned Plots	Pseudotsuga menziesii
3.9219	21.6592	23.3603	744.051	Tree-Plus-Seedling	Unburned Plots	Pseudotsuga menziesii				3.02008	-0.0789255	Tree-Plus-Seedling	Unburned Plots	Pseudotsuga menziesii
6.36825	24.1473	23.7237	753.158	Tree-Plus-Seedling	Unburned Plots	Pseudotsuga menziesii				3.85959	0.0575013	Tree-Plus-Seedling	Unburned Plots	Pseudotsuga menziesii
3.46633	21.3851	28.6563	511.284	Tree-Plus-Seedling	Unburned Plots	Pseudotsuga menziesii				2.64066	0.449243	Tree-Plus-Seedling	Unburned Plots	Pseudotsuga menziesii
3.24473	22.1804	33.7944	708.653	Tree-Plus-Seedling	Unburned Plots	Pseudotsuga menziesii				2.9113	0.0347192	Tree-Plus-Seedling	Unburned Plots	Pseudotsuga menziesii
4.6	22.065	25.3756	808.834	Tree-Plus-Seedling	Unburned Plots	Pseudotsuga menziesii				3.23925	-0.244369	Tree-Plus-Seedling	Unburned Plots	Pseudotsuga menziesii
7.51335	19.8859	32.7909	847.009	Tree-Plus-Seedling	Unburned Plots	Pseudotsuga menziesii				3.18637	-0.837756	Tree-Plus-Seedling	Unburned Plots	Pseudotsuga menziesii
5.01304	24.713	55.5134	1086.79	Tree-Plus-Seedling	Unburned Plots	Pseudotsuga menziesii				3.83799	-0.855018	Tree-Plus-Seedling	Unburned Plots	Pseudotsuga menziesii
4.18649	22.024	23.0848	523.174	Tree-Plus-Seedling	Unburned Plots	Pseudotsuga menziesii				2.92414	0.497877	Tree-Plus-Seedling	Unburned Plots	Pseudotsuga menziesii
8.09349	21.2655	13.4351	759.957	Tree-Plus-Seedling	Unburned Plots	Pseudotsuga menziesii				3.61697	-0.34102	Tree-Plus-Seedling	Unburned Plots	Pseudotsuga menziesii
4.47045	19.131	86.2754	1192.37	Tree-Plus-Seedling	Unburned Plots	Pseudotsuga menziesii				2.50232	-2.00524	Tree-Plus-Seedling	Unburned Plots	Pseudotsuga menziesii
3.11241	20.936	25.886	630.458	Tree-Plus-Seedling	Unburned Plots	Pseudotsuga menziesii				2.63679	0.14143	Tree-Plus-Seedling	Unburned Plots	Pseudotsuga menziesii
3.31924	20.6257	29.9676	994.051	Tree-Plus-Seedling	Unburned Plots	Pseudotsuga menziesii				2.91201	-0.837849	Tree-Plus-Seedling	Unburned Plots	Pseudotsuga menziesii
2.89062	22.5919	34.8936	318.419	Tree-Plus-Seedling	Unburned Plots	Pseudotsuga menziesii				2.56852	1.06207	Tree-Plus-Seedling	Unburned Plots	Pseudotsuga menziesii
8.7	17.9159	18	626.406	Tree-Plus-Seedling	Unburned Plots	Pseudotsuga menziesii				2.87325	-0.495962	Tree-Plus-Seedling	Unburned Plots	Pseudotsuga menziesii
7.52074	17.3174	44.651	942.539	Tree-Plus-Seedling	Unburned Plots	Pseudotsuga menziesii				2.67027	-1.48099	Tree-Plus-Seedling	Unburned Plots	Pseudotsuga menziesii
2.50711	21.3276	24.9289	527.214	Tree-Plus-Seedling	Unburned Plots	Pseudotsuga menziesii				2.54137	0.48811	Tree-Plus-Seedling	Unburned Plots	Pseudotsuga menziesii
3.58155	21.8889	51.926	676.136	Tree-Plus-Seedling	Unburned Plots	Pseudotsuga menziesii				2.7219	-0.0777039	Tree-Plus-Seedling	Unburned Plots	Pseudotsuga menziesii
6.81498	18.6905	44.8413	1436.56	Tree-Plus-Seedling	Unburned Plots	Pseudotsuga menziesii				3.30732	-2.49045	Tree-Plus-Seedling	Unburned Plots	Pseudotsuga menziesii
7.15561	18.4869	33.0541	804.561	Tree-Plus-Seedling	Unburned Plots	Pseudotsuga menziesii				2.8168	-0.886547	Tree-Plus-Seedling	Unburned Plots	Pseudotsuga menziesii
4.77658	22.3797	30.9585	873.867	Tree-Plus-Seedling	Unburned Plots	Pseudotsuga menziesii				3.34186	-0.418635	Tree-Plus-Seedling	Unburned Plots	Pseudotsuga menziesii
7.26693	17.293	38.9347	690.833	Tree-Plus-Seedling	Unburned Plots	Pseudotsuga menziesii				2.44042	-0.804263	Tree-Plus-Seedling	Unburned Plots	Pseudotsuga menziesii
4.70533	22.6481	47.2796	940.771	Tree-Plus-Seedling	Unburned Plots	Pseudotsuga menziesii				3.31508	-0.669364	Tree-Plus-Seedling	Unburned Plots	Pseudotsuga menziesii
7.61615	17.4027	46.9815	883.774	Tree-Plus-Seedling	Unburned Plots	Pseudotsuga menziesii				2.62629	-1.34859	Tree-Plus-Seedling	Unburned Plots	Pseudotsuga menziesii
4.77711	19.2069	119.101	1571.17	Tree-Plus-Seedling	Unburned Plots	Pseudotsuga menziesii				2.64815	-3.19682	Tree-Plus-Seedling	Unburned Plots	Pseudotsuga menziesii
4.06605	23.4639	48.5593	1050.53	Tree-Plus-Seedling	Unburned Plots	Pseudotsuga menziesii				3.48099	-0.811023	Tree-Plus-Seedling	Unburned Plots	Pseudotsuga menziesii
9.99234	20.1	14.0516	565.462	Tree-Plus-Seedling	Unburned Plots	Pseudotsuga menziesii				3.46149	-0.122801	Tree-Plus-Seedling	Unburned Plots	Pseudotsuga menziesii
3.60218	20	120.108	1562.88	Tree-Plus-Seedling	Unburned Plots	Pseudotsuga menziesii				2.62654	-3.01575	Tree-Plus-Seedling	Unburned Plots	Pseudotsuga menziesii
7.93155	17.9527	15.8393	701.435	Tree-Plus-Seedling	Unburned Plots	Pseudotsuga menziesii				2.86191	-0.614552	Tree-Plus-Seedling	Unburned Plots	Pseudotsuga menziesii
3.74702	22.3058	29.2737	603.368	Tree-Plus-Seedling	Unburned Plots	Pseudotsuga menziesii				2.94394	0.31429	Tree-Plus-Seedling	Unburned Plots	Pseudotsuga menziesii
6.94542	20.6792	32.0916	856.177	Tree-Plus-Seedling	Unburned Plots	Pseudotsuga menziesii				3.2794	-0.723152	Tree-Plus-Seedling	Unburned Plots	Pseudotsuga menziesii
7.2	21.2261	25.9225	849.116	Tree-Plus-Seedling	Unburned Plots	Pseudotsuga menziesii				3.46703	-0.606811	Tree-Plus-Seedling	Unburned Plots	Pseudotsuga menziesii
1.95413	19.9847	37.2865	761.699	Tree-Plus-Seedling	Unburned Plots	Pseudotsuga menziesii				2.31732	-0.317031	Tree-Plus-Seedling	Unburned Plots	Pseudotsuga menziesii
6.58296	24.6172	20.6896	635.492	Tree-Plus-Seedling	Unburned Plots	Pseudotsuga menziesii				3.89699	0.416201	Tree-Plus-Seedling	Unburned Plots	Pseudotsuga menziesii
2.62802	20.3223	26.8058	657.244	Tree-Plus-Seedling	Unburned Plots	Pseudotsuga menziesii				2.46528	0.0213844	Tree-Plus-Seedling	Unburned Plots	Pseudotsuga menziesii
6.42035	24.0383	22	732.2	Tree-Plus-Seedling	Unburned Plots	Pseudotsuga menziesii				3.83954	0.105652	Tree-Plus-Seedling	Unburned Plots	Pseudotsuga menziesii
6.15287	24.0564	23.4365	707.435	Tree-Plus-Seedling	Unburned Plots	Pseudotsuga menziesii				3.77103	0.174179	Tree-Plus-Seedling	Unburned Plots	Pseudotsuga menziesii
3.73573	22.5715	44.5471	842.045	Tree-Plus-Seedling	Unburned Plots	Pseudotsuga menziesii				3.09479	-0.35661	Tree-Plus-Seedling	Unburned Plots	Pseudotsuga menziesii
2.8691	21.8509	54.2576	852.598	Tree-Plus-Seedling	Unburned Plots	Pseudotsuga menziesii				2.76209	-0.493207	Tree-Plus-Seedling	Unburned Plots	Pseudotsuga menziesii
6.59271	20.3984	76.5495	1218.09	Tree-Plus-Seedling	Unburned Plots	Pseudotsuga menziesii				3.15216	-1.96541	Tree-Plus-Seedling	Unburned Plots	Pseudotsuga menziesii
2.82471	22.1871	26.2161	518.692	Tree-Plus-Seedling	Unburned Plots	Pseudotsuga menziesii				2.73771	0.586773	Tree-Plus-Seedling	Unburned Plots	Pseudotsuga menziesii
6.34864	20.3	39.2962	914.034	Tree-Plus-Seedling	Unburned Plots	Pseudotsuga menziesii				3.11682	-0.93157	Tree-Plus-Seedling	Unburned Plots	Pseudotsuga menziesii
1.12037	20.0228	33.0945	670.069	Tree-Plus-Seedling	Unburned Plots	Pseudotsuga menziesii				2.15722	-0.00473566	Tree-Plus-Seedling	Unburned Plots	Pseudotsuga menziesii
2.86791	20.9207	24	576.138	Tree-Plus-Seedling	Unburned Plots	Pseudotsuga menziesii				2.56416	0.302463	Tree-Plus-Seedling	Unburned Plots	Pseudotsuga menziesii
5.18425	23.577	41	543.447	Tree-Plus-Seedling	Unburned Plots	Pseudotsuga menziesii				3.2442	0.445334	Tree-Plus-Seedling	Unburned Plots	Pseudotsuga menziesii
9.37262	18.9624	15.2908	584.363	Tree-Plus-Seedling	Unburned Plots	Pseudotsuga menziesii				3.15713	-0.282479	Tree-Plus-Seedling	Unburned Plots	Pseudotsuga menziesii
2.4466	18.8928	65.02	428.773	Tree-Plus-Seedling	Unburned Plots	Pseudotsuga menziesii				1.63021	0.131757	Tree-Plus-Seedling	Unburned Plots	Pseudotsuga menziesii
9.91688	20.0951	11.7826	641.612	Tree-Plus-Seedling	Unburned Plots	Pseudotsuga menziesii				3.54004	-0.289844	Tree-Plus-Seedling	Unburned Plots	Pseudotsuga menziesii
4.62451	22.2241	31.6142	870.745	Tree-Plus-Seedling	Unburned Plots	Pseudotsuga menziesii				3.28154	-0.426041	Tree-Plus-Seedling	Unburned Plots	Pseudotsuga menziesii
2.79297	21.3809	47.0501	857.48	Tree-Plus-Seedling	Unburned Plots	Pseudotsuga menziesii				2.7215	-0.504524	Tree-Plus-Seedling	Unburned Plots	Pseudotsuga menziesii
1.35832	20.2129	36.9623	682.969	Tree-Plus-Seedling	Unburned Plots	Pseudotsuga menziesii				2.20862	-0.0564175	Tree-Plus-Seedling	Unburned Plots	Pseudotsuga menziesii
1.2921	20.2483	43.8428	508.055	Tree-Plus-Seedling	Unburned Plots	Pseudotsuga menziesii				1.98616	0.332	Tree-Plus-Seedling	Unburned Plots	Pseudotsuga menziesii
4.15951	22.4816	20.11	604.821	Tree-Plus-Seedling	Unburned Plots	Pseudotsuga menziesii				3.1122	0.376869	Tree-Plus-Seedling	Unburned Plots	Pseudotsuga menziesii
8.7727	16.605	12	678.813	Tree-Plus-Seedling	Unburned Plots	Pseudotsuga menziesii				2.72106	-0.74659	Tree-Plus-Seedling	Unburned Plots	Pseudotsuga menziesii
4.61203	21.1925	18.4823	916.163	Tree-Plus-Seedling	Unburned Plots	Pseudotsuga menziesii				3.22457	-0.566059	Tree-Plus-Seedling	Unburned Plots	Pseudotsuga menziesii
5.481	22.6569	32.0283	858.456	Tree-Plus-Seedling	Unburned Plots	Pseudotsuga menziesii				3.47154	-0.396401	Tree-Plus-Seedling	Unburned Plots	Pseudotsuga menziesii
6.33267	23.3839	29.6312	839.997	Tree-Plus-Seedling	Unburned Plots	Pseudotsuga menziesii				3.73641	-0.293696	Tree-Plus-Seedling	Unburned Plots	Pseudotsuga menziesii
2.84403	21.9178	25.8217	525.153	Tree-Plus-Seedling	Unburned Plots	Pseudotsuga menziesii				2.69619	0.539351	Tree-Plus-Seedling	Unburned Plots	Pseudotsuga menziesii
4.97426	22.3755	16.0126	834.908	Tree-Plus-Seedling	Unburned Plots	Pseudotsuga menziesii				3.45368	-0.22216	Tree-Plus-Seedling	Unburned Plots	Pseudotsuga menziesii
2.1067	19.7755	22.042	545.61	Tree-Plus-Seedling	Unburned Plots	Pseudotsuga menziesii				2.21826	0.296422	Tree-Plus-Seedling	Unburned Plots	Pseudotsuga menziesii
3.19229	20.7126	32.9828	698.828	Tree-Plus-Seedling	Unburned Plots	Pseudotsuga menziesii				2.60986	-0.113253	Tree-Plus-Seedling	Unburned Plots	Pseudotsuga menziesii
-0.357619	18.1628	60.6901	295.996	Tree-Plus-Seedling	Unburned Plots	Pseudotsuga menziesii				1.00642	0.56931	Tree-Plus-Seedling	Unburned Plots	Pseudotsuga menziesii
2.96104	22.6207	57.3757	782.155	Tree-Plus-Seedling	Unburned Plots	Pseudotsuga menziesii				2.83622	-0.253056	Tree-Plus-Seedling	Unburned Plots	Pseudotsuga menziesii
3.08619	22.0512	40.7496	523.122	Tree-Plus-Seedling	Unburned Plots	Pseudotsuga menziesii				2.63274	0.433947	Tree-Plus-Seedling	Unburned Plots	Pseudotsuga menziesii
3.64279	22.99	35.3207	269.586	Tree-Plus-Seedling	Unburned Plots	Pseudotsuga menziesii				2.7027	1.18377	Tree-Plus-Seedling	Unburned Plots	Pseudotsuga menziesii
4.5263	21.4034	33.1684	978.364	Tree-Plus-Seedling	Unburned Plots	Pseudotsuga menziesii				3.19327	-0.799102	Tree-Plus-Seedling	Unburned Plots	Pseudotsuga menziesii
7.11886	25.161	15.7725	525.764	Tree-Plus-Seedling	Unburned Plots	Pseudotsuga menziesii				4.01646	0.759452	Tree-Plus-Seedling	Unburned Plots	Pseudotsuga menziesii
7.40927	19.9642	25.1347	794.556	Tree-Plus-Seedling	Unburned Plots	Pseudotsuga menziesii				3.20062	-0.634663	Tree-Plus-Seedling	Unburned Plots	Pseudotsuga menziesii
3.62671	20.3478	33.2346	1151.21	Tree-Plus-Seedling	Unburned Plots	Pseudotsuga menziesii				3.02044	-1.30324	Tree-Plus-Seedling	Unburned Plots	Pseudotsuga menziesii
6.13942	25.4664	54.2696	997.692	Tree-Plus-Seedling	Unburned Plots	Pseudotsuga menziesii				4.07051	-0.599696	Tree-Plus-Seedling	Unburned Plots	Pseudotsuga menziesii
3.73902	22.1677	58.59	978.582	Tree-Plus-Seedling	Unburned Plots	Pseudotsuga menziesii				3.0288	-0.849678	Tree-Plus-Seedling	Unburned Plots	Pseudotsuga menziesii
5.43736	22.9128	28.4361	838.933	Tree-Plus-Seedling	Unburned Plots	Pseudotsuga menziesii				3.52725	-0.286893	Tree-Plus-Seedling	Unburned Plots	Pseudotsuga menziesii
7.68795	19.0259	24.7865	747.446	Tree-Plus-Seedling	Unburned Plots	Pseudotsuga menziesii				3.01155	-0.648344	Tree-Plus-Seedling	Unburned Plots	Pseudotsuga menziesii
3.24273	20.9412	29.5849	999.226	Tree-Plus-Seedling	Unburned Plots	Pseudotsuga menziesii				2.97201	-0.804182	Tree-Plus-Seedling	Unburned Plots	Pseudotsuga menziesii
3.98381	21.2014	42.3963	1127.85	Tree-Plus-Seedling	Unburned Plots	Pseudotsuga menziesii				3.14298	-1.23035	Tree-Plus-Seedling	Unburned Plots	Pseudotsuga menziesii
8.16167	20.5489	11	636.602	Tree-Plus-Seedling	Unburned Plots	Pseudotsuga menziesii				3.38812	-0.11074	Tree-Plus-Seedling	Unburned Plots	Pseudotsuga menziesii
6	19.9156	14.9219	737.612	Tree-Plus-Seedling	Unburned Plots	Pseudotsuga menziesii				3.02503	-0.339032	Tree-Plus-Seedling	Unburned Plots	Pseudotsuga menziesii
6.1468	22.3935	16	760.521	Tree-Plus-Seedling	Unburned Plots	Pseudotsuga menziesii				3.55034	-0.106115	Tree-Plus-Seedling	Unburned Plots	Pseudotsuga menziesii
2.77866	22.0033	25.2134	536.549	Tree-Plus-Seedling	Unburned Plots	Pseudotsuga menziesii				2.71974	0.530258	Tree-Plus-Seedling	Unburned Plots	Pseudotsuga menziesii
3.29252	22.2749	46	917.779	Tree-Plus-Seedling	Unburned Plots	Pseudotsuga menziesii				3.03361	-0.564789	Tree-Plus-Seedling	Unburned Plots	Pseudotsuga menziesii
5.91939	20.0352	93.3513	1435.09	Tree-Plus-Seedling	Unburned Plots	Pseudotsuga menziesii				3.05334	-2.63256	Tree-Plus-Seedling	Unburned Plots	Pseudotsuga menziesii
4.5943	21.3034	31.2946	939.491	Tree-Plus-Seedling	Unburned Plots	Pseudotsuga menziesii				3.16162	-0.705417	Tree-Plus-Seedling	Unburned Plots	Pseudotsuga menziesii
4.57746	22.9745	24	519	Tree-Plus-Seedling	Unburned Plots	Pseudotsuga menziesii				3.15585	0.595482	Tree-Plus-Seedling	Unburned Plots	Pseudotsuga menziesii
6.03624	24.5044	24.7565	716.221	Tree-Plus-Seedling	Unburned Plots	Pseudotsuga menziesii				3.84131	0.204887	Tree-Plus-Seedling	Unburned Plots	Pseudotsuga menziesii
8.59752	20.1956	10.3058	802.713	Tree-Plus-Seedling	Unburned Plots	Pseudotsuga menziesii				3.54008	-0.585388	Tree-Plus-Seedling	Unburned Plots	Pseudotsuga menziesii
3.17943	22.4207	32.4403	789.069	Tree-Plus-Seedling	Unburned Plots	Pseudotsuga menziesii				3.03651	-0.120047	Tree-Plus-Seedling	Unburned Plots	Pseudotsuga menziesii
3.36608	21.285	22.4702	555.949	Tree-Plus-Seedling	Unburned Plots	Pseudotsuga menziesii				2.69921	0.37916	Tree-Plus-Seedling	Unburned Plots	Pseudotsuga menziesii
9.58569	20.6964	10.3907	719.953	Tree-Plus-Seedling	Unburned Plots	Pseudotsuga menziesii				3.69838	-0.378709	Tree-Plus-Seedling	Unburned Plots	Pseudotsuga menziesii
4	21.0882	33	1089.38	Tree-Plus-Seedling	Unburned Plots	Pseudotsuga menziesii				3.1632	-1.07951	Tree-Plus-Seedling	Unburned Plots	Pseudotsuga menziesii
5.7442	25.2705	56.4423	1107.72	Tree-Plus-Seedling	Unburned Plots	Pseudotsuga menziesii				4.06232	-0.888385	Tree-Plus-Seedling	Unburned Plots	Pseudotsuga menziesii
1.75552	20.3146	49.0124	349.851	Tree-Plus-Seedling	Unburned Plots	Pseudotsuga menziesii				1.873	0.664255	Tree-Plus-Seedling	Unburned Plots	Pseudotsuga menziesii
1.64081	20.6788	43.9526	349.125	Tree-Plus-Seedling	Unburned Plots	Pseudotsuga menziesii				1.96996	0.756032	Tree-Plus-Seedling	Unburned Plots	Pseudotsuga menziesii
7.13354	21.9237	11	621.074	Tree-Plus-Seedling	Unburned Plots	Pseudotsuga menziesii				3.50384	0.158917	Tree-Plus-Seedling	Unburned Plots	Pseudotsuga menziesii
3.30868	22.2986	65.8619	1124.13	Tree-Plus-Seedling	Unburned Plots	Pseudotsuga menziesii				3.07247	-1.222	Tree-Plus-Seedling	Unburned Plots	Pseudotsuga menziesii
5.6557	21.8234	82.8853	1215.57	Tree-Plus-Seedling	Unburned Plots	Pseudotsuga menziesii				3.25111	-1.77483	Tree-Plus-Seedling	Unburned Plots	Pseudotsuga menziesii
2.8828	20.9769	23.9864	531.5	Tree-Plus-Seedling	Unburned Plots	Pseudotsuga menziesii				2.53558	0.418848	Tree-Plus-Seedling	Unburned Plots	Pseudotsuga menziesii
7.34431	21.038	11	717.016	Tree-Plus-Seedling	Unburned Plots	Pseudotsuga menziesii				3.44727	-0.20007	Tree-Plus-Seedling	Unburned Plots	Pseudotsuga menziesii
8.67585	18.2086	14.1556	592.281	Tree-Plus-Seedling	Unburned Plots	Pseudotsuga menziesii				2.92732	-0.34511	Tree-Plus-Seedling	Unburned Plots	Pseudotsuga menziesii
5.12779	19.047	95.0521	1462.91	Tree-Plus-Seedling	Unburned Plots	Pseudotsuga menziesii				2.7594	-2.78902	Tree-Plus-Seedling	Unburned Plots	Pseudotsuga menziesii
0.349498	19.2725	47.2607	206.124	Tree-Plus-Seedling	Unburned Plots	Pseudotsuga menziesii				1.3501	0.987414	Tree-Plus-Seedling	Unburned Plots	Pseudotsuga menziesii
3.33537	22.1255	31.0697	607.677	Tree-Plus-Seedling	Unburned Plots	Pseudotsuga menziesii				2.84039	0.292402	Tree-Plus-Seedling	Unburned Plots	Pseudotsuga menziesii
2.82471	22.1871	26.2161	518.692	Tree-Plus-Seedling	Unburned Plots	Pseudotsuga menziesii				2.73771	0.586773	Tree-Plus-Seedling	Unburned Plots	Pseudotsuga menziesii
2.20671	21.3905	65.7325	939.097	Tree-Plus-Seedling	Unburned Plots	Pseudotsuga menziesii				2.56638	-0.810637	Tree-Plus-Seedling	Unburned Plots	Pseudotsuga menziesii
5.32878	19.5828	59.5204	1133.77	Tree-Plus-Seedling	Unburned Plots	Pseudotsuga menziesii				2.87426	-1.65434	Tree-Plus-Seedling	Unburned Plots	Pseudotsuga menziesii
2.39744	21.4136	25.4319	546.946	Tree-Plus-Seedling	Unburned Plots	Pseudotsuga menziesii				2.55766	0.452779	Tree-Plus-Seedling	Unburned Plots	Pseudotsuga menziesii
0.70602	18.5454	37	622.935	Tree-Plus-Seedling	Unburned Plots	Pseudotsuga menziesii				1.73014	-0.0757107	Tree-Plus-Seedling	Unburned Plots	Pseudotsuga menziesii
1.89683	20.581	34.1108	621.299	Tree-Plus-Seedling	Unburned Plots	Pseudotsuga menziesii				2.32185	0.130725	Tree-Plus-Seedling	Unburned Plots	Pseudotsuga menziesii
2.5784	20.8612	32.1897	610.286	Tree-Plus-Seedling	Unburned Plots	Pseudotsuga menziesii				2.47747	0.166369	Tree-Plus-Seedling	Unburned Plots	Pseudotsuga menziesii
-0.859164	19.0443	30.9656	466.289	Tree-Plus-Seedling	Unburned Plots	Pseudotsuga menziesii				1.51399	0.511634	Tree-Plus-Seedling	Unburned Plots	Pseudotsuga menziesii
2.87497	18.2468	80.4815	1295.45	Tree-Plus-Seedling	Unburned Plots	Pseudotsuga menziesii				2.24913	-2.23026	Tree-Plus-Seedling	Unburned Plots	Pseudotsuga menziesii
3.36742	18.7739	66.7079	1033.75	Tree-Plus-Seedling	Unburned Plots	Pseudotsuga menziesii				2.28873	-1.44449	Tree-Plus-Seedling	Unburned Plots	Pseudotsuga menziesii
3.90134	19.4314	58.4148	1072.62	Tree-Plus-Seedling	Unburned Plots	Pseudotsuga menziesii				2.59755	-1.42856	Tree-Plus-Seedling	Unburned Plots	Pseudotsuga menziesii
0.640359	18.1706	48.643	733.471	Tree-Plus-Seedling	Unburned Plots	Pseudotsuga menziesii				1.65548	-0.478791	Tree-Plus-Seedling	Unburned Plots	Pseudotsuga menziesii
5.481	22.6569	32.0283	858.456	Tree-Plus-Seedling	Unburned Plots	Pseudotsuga menziesii				3.47154	-0.396401	Tree-Plus-Seedling	Unburned Plots	Pseudotsuga menziesii
2.58265	19.3137	32.1066	1040.9	Tree-Plus-Seedling	Unburned Plots	Pseudotsuga menziesii				2.57566	-1.08792	Tree-Plus-Seedling	Unburned Plots	Pseudotsuga menziesii
3.28969	20.0856	29.5053	874.025	Tree-Plus-Seedling	Unburned Plots	Pseudotsuga menziesii				2.69168	-0.603006	Tree-Plus-Seedling	Unburned Plots	Pseudotsuga menziesii
3.31924	20.6257	29.9676	994.051	Tree-Plus-Seedling	Unburned Plots	Pseudotsuga menziesii				2.91201	-0.837849	Tree-Plus-Seedling	Unburned Plots	Pseudotsuga menziesii
6.7968	24.0968	28	880.363	Tree-Plus-Seedling	Unburned Plots	Pseudotsuga menziesii				3.99366	-0.320636	Tree-Plus-Seedling	Unburned Plots	Pseudotsuga menziesii
4.57613	21.5761	34.8521	1007.35	Tree-Plus-Seedling	Unburned Plots	Pseudotsuga menziesii				3.248	-0.864977	Tree-Plus-Seedling	Unburned Plots	Pseudotsuga menziesii
6.9951	25.8732	47.1763	889.405	Tree-Plus-Seedling	Unburned Plots	Pseudotsuga menziesii				4.22627	-0.27962	Tree-Plus-Seedling	Unburned Plots	Pseudotsuga menziesii
4.46598	24.3063	57.9484	1113.14	Tree-Plus-Seedling	Unburned Plots	Pseudotsuga menziesii				3.68613	-0.956062	Tree-Plus-Seedling	Unburned Plots	Pseudotsuga menziesii
5.2924	24.4019	68.0723	1140.63	Tree-Plus-Seedling	Unburned Plots	Pseudotsuga menziesii				3.76319	-1.13771	Tree-Plus-Seedling	Unburned Plots	Pseudotsuga menziesii
4.28429	23.9717	54.1302	1152.53	Tree-Plus-Seedling	Unburned Plots	Pseudotsuga menziesii				3.66253	-1.05511	Tree-Plus-Seedling	Unburned Plots	Pseudotsuga menziesii
4.1681	23.3755	45.3109	831.108	Tree-Plus-Seedling	Unburned Plots	Pseudotsuga menziesii				3.29805	-0.261748	Tree-Plus-Seedling	Unburned Plots	Pseudotsuga menziesii
4.86771	22.5648	28.9614	934.757	Tree-Plus-Seedling	Unburned Plots	Pseudotsuga menziesii				3.46472	-0.536505	Tree-Plus-Seedling	Unburned Plots	Pseudotsuga menziesii
4.19529	21.7918	34.8508	839.336	Tree-Plus-Seedling	Unburned Plots	Pseudotsuga menziesii				3.08021	-0.400693	Tree-Plus-Seedling	Unburned Plots	Pseudotsuga menziesii
2.79189	20.9801	32.199	575.963	Tree-Plus-Seedling	Unburned Plots	Pseudotsuga menziesii				2.49842	0.253011	Tree-Plus-Seedling	Unburned Plots	Pseudotsuga menziesii
1.34018	19.7992	39.0039	585.963	Tree-Plus-Seedling	Unburned Plots	Pseudotsuga menziesii				2.01621	0.117676	Tree-Plus-Seedling	Unburned Plots	Pseudotsuga menziesii
0.666737	18.9618	37	561.969	Tree-Plus-Seedling	Unburned Plots	Pseudotsuga menziesii				1.75015	0.128664	Tree-Plus-Seedling	Unburned Plots	Pseudotsuga menziesii
-0.25867	19.6865	28.9912	508.165	Tree-Plus-Seedling	Unburned Plots	Pseudotsuga menziesii				1.78036	0.466679	Tree-Plus-Seedling	Unburned Plots	Pseudotsuga menziesii
8.69603	17.9255	13.6249	795.411	Tree-Plus-Seedling	Unburned Plots	Pseudotsuga menziesii				3.06895	-0.878903	Tree-Plus-Seedling	Unburned Plots	Pseudotsuga menziesii
4.26366	22.7076	22.439	492.918	Tree-Plus-Seedling	Unburned Plots	Pseudotsuga menziesii				3.04749	0.657365	Tree-Plus-Seedling	Unburned Plots	Pseudotsuga menziesii
5.49855	22.5414	32.2532	883.126	Tree-Plus-Seedling	Unburned Plots	Pseudotsuga menziesii				3.47237	-0.474338	Tree-Plus-Seedling	Unburned Plots	Pseudotsuga menziesii
3.51439	22.8506	45.8006	816.133	Tree-Plus-Seedling	Unburned Plots	Pseudotsuga menziesii				3.08495	-0.254353	Tree-Plus-Seedling	Unburned Plots	Pseudotsuga menziesii
2.27715	20.4543	49.0099	785.163	Tree-Plus-Seedling	Unburned Plots	Pseudotsuga menziesii				2.38194	-0.424503	Tree-Plus-Seedling	Unburned Plots	Pseudotsuga menziesii
2.84529	20.5957	26	589.451	Tree-Plus-Seedling	Unburned Plots	Pseudotsuga menziesii				2.49267	0.215693	Tree-Plus-Seedling	Unburned Plots	Pseudotsuga menziesii
4.70533	22.6481	47.2796	940.771	Tree-Plus-Seedling	Unburned Plots	Pseudotsuga menziesii				3.31508	-0.669364	Tree-Plus-Seedling	Unburned Plots	Pseudotsuga menziesii
2.31764	21.5622	40.5432	705.033	Tree-Plus-Seedling	Unburned Plots	Pseudotsuga menziesii				2.60139	-0.0282899	Tree-Plus-Seedling	Unburned Plots	Pseudotsuga menziesii
4.6	22.065	25.3756	808.834	Tree-Plus-Seedling	Unburned Plots	Pseudotsuga menziesii				3.23925	-0.244369	Tree-Plus-Seedling	Unburned Plots	Pseudotsuga menziesii
4.3726	22.254	26.7344	822.662	Tree-Plus-Seedling	Unburned Plots	Pseudotsuga menziesii				3.24713	-0.25181	Tree-Plus-Seedling	Unburned Plots	Pseudotsuga menziesii
3.08381	20.479	55.1168	1061.74	Tree-Plus-Seedling	Unburned Plots	Pseudotsuga menziesii				2.70877	-1.19853	Tree-Plus-Seedling	Unburned Plots	Pseudotsuga menziesii
4.93241	22.8845	28.3502	584.959	Tree-Plus-Seedling	Unburned Plots	Pseudotsuga menziesii				3.21374	0.36753	Tree-Plus-Seedling	Unburned Plots	Pseudotsuga menziesii
6.73984	17.2308	66.6258	971.273	Tree-Plus-Seedling	Unburned Plots	Pseudotsuga menziesii				2.39253	-1.6816	Tree-Plus-Seedling	Unburned Plots	Pseudotsuga menziesii
4.07296	19.1633	137.829	1558.27	Tree-Plus-Seedling	Unburned Plots	Pseudotsuga menziesii				2.37698	-3.26942	Tree-Plus-Seedling	Unburned Plots	Pseudotsuga menziesii
4.57818	18.7047	91.1805	1395.27	Tree-Plus-Seedling	Unburned Plots	Pseudotsuga menziesii				2.58312	-2.60235	Tree-Plus-Seedling	Unburned Plots	Pseudotsuga menziesii
3.95119	18.9318	77.5376	1161.84	Tree-Plus-Seedling	Unburned Plots	Pseudotsuga menziesii				2.43317	-1.85767	Tree-Plus-Seedling	Unburned Plots	Pseudotsuga menziesii
3.25433	18.7317	65.4096	1010.24	Tree-Plus-Seedling	Unburned Plots	Pseudotsuga menziesii				2.25314	-1.37512	Tree-Plus-Seedling	Unburned Plots	Pseudotsuga menziesii
8.87127	14.9137	13.2905	612.525	Tree-Plus-Seedling	Unburned Plots	Pseudotsuga menziesii				2.32603	-0.807622	Tree-Plus-Seedling	Unburned Plots	Pseudotsuga menziesii
7.9	20.2103	16.0501	801.561	Tree-Plus-Seedling	Unburned Plots	Pseudotsuga menziesii				3.39825	-0.582377	Tree-Plus-Seedling	Unburned Plots	Pseudotsuga menziesii
8.14764	20.6364	11	630.982	Tree-Plus-Seedling	Unburned Plots	Pseudotsuga menziesii				3.39826	-0.085218	Tree-Plus-Seedling	Unburned Plots	Pseudotsuga menziesii
8.7	15.8262	19.3094	653.868	Tree-Plus-Seedling	Unburned Plots	Pseudotsuga menziesii				2.47329	-0.832002	Tree-Plus-Seedling	Unburned Plots	Pseudotsuga menziesii
8.50402	18.4808	18.0112	684.221	Tree-Plus-Seedling	Unburned Plots	Pseudotsuga menziesii				3.01244	-0.557273	Tree-Plus-Seedling	Unburned Plots	Pseudotsuga menziesii
6.63672	22.1538	18.3637	775.308	Tree-Plus-Seedling	Unburned Plots	Pseudotsuga menziesii				3.56538	-0.219304	Tree-Plus-Seedling	Unburned Plots	Pseudotsuga menziesii
4.2682	21.8222	26.5914	826.014	Tree-Plus-Seedling	Unburned Plots	Pseudotsuga menziesii				3.15118	-0.306167	Tree-Plus-Seedling	Unburned Plots	Pseudotsuga menziesii
6.83489	18.8416	27	1123.87	Tree-Plus-Seedling	Unburned Plots	Pseudotsuga menziesii				3.19189	-1.56642	Tree-Plus-Seedling	Unburned Plots	Pseudotsuga menziesii
5.42228	22.5378	34.9006	751.444	Tree-Plus-Seedling	Unburned Plots	Pseudotsuga menziesii				3.31584	-0.165016	Tree-Plus-Seedling	Unburned Plots	Pseudotsuga menziesii
3.82467	21.1389	32.0577	832.327	Tree-Plus-Seedling	Unburned Plots	Pseudotsuga menziesii				2.91523	-0.420963	Tree-Plus-Seedling	Unburned Plots	Pseudotsuga menziesii
-0.0673058	18.5104	35.8216	504.894	Tree-Plus-Seedling	Unburned Plots	Pseudotsuga menziesii				1.51458	0.266469	Tree-Plus-Seedling	Unburned Plots	Pseudotsuga menziesii
2.05561	21.1938	71.0298	942.332	Tree-Plus-Seedling	Unburned Plots	Pseudotsuga menziesii				2.4662	-0.873829	Tree-Plus-Seedling	Unburned Plots	Pseudotsuga menziesii
3.74975	20.6501	59.0676	1191.46	Tree-Plus-Seedling	Unburned Plots	Pseudotsuga menziesii				2.92484	-1.56721	Tree-Plus-Seedling	Unburned Plots	Pseudotsuga menziesii
3.75583	22.6047	34.83	313.088	Tree-Plus-Seedling	Unburned Plots	Pseudotsuga menziesii				2.68671	1.02567	Tree-Plus-Seedling	Unburned Plots	Pseudotsuga menziesii
3.08409	22.2446	40.3307	358.65	Tree-Plus-Seedling	Unburned Plots	Pseudotsuga menziesii				2.51987	0.86728	Tree-Plus-Seedling	Unburned Plots	Pseudotsuga menziesii
2.28305	21.8277	41.9549	259.091	Tree-Plus-Seedling	Unburned Plots	Pseudotsuga menziesii				2.21909	1.09713	Tree-Plus-Seedling	Unburned Plots	Pseudotsuga menziesii
3.71286	20.4412	43.1461	885.227	Tree-Plus-Seedling	Unburned Plots	Pseudotsuga menziesii				2.72043	-0.71471	Tree-Plus-Seedling	Unburned Plots	Pseudotsuga menziesii
7	22.3569	25.5599	870.584	Tree-Plus-Seedling	Unburned Plots	Pseudotsuga menziesii				3.68697	-0.505354	Tree-Plus-Seedling	Unburned Plots	Pseudotsuga menziesii
7.2896	19.9892	32.0043	903.928	Tree-Plus-Seedling	Unburned Plots	Pseudotsuga menziesii				3.23567	-0.946258	Tree-Plus-Seedling	Unburned Plots	Pseudotsuga menziesii
7.08143	21.205	24.2354	891.503	Tree-Plus-Seedling	Unburned Plots	Pseudotsuga menziesii				3.49991	-0.694312	Tree-Plus-Seedling	Unburned Plots	Pseudotsuga menziesii
7.04972	19.9005	45.0349	1023.76	Tree-Plus-Seedling	Unburned Plots	Pseudotsuga menziesii				3.19107	-1.33697	Tree-Plus-Seedling	Unburned Plots	Pseudotsuga menziesii
4.83719	20.1811	51.1206	1096.22	Tree-Plus-Seedling	Unburned Plots	Pseudotsuga menziesii				2.95802	-1.39505	Tree-Plus-Seedling	Unburned Plots	Pseudotsuga menziesii
4.99094	19.9	43.0906	983.066	Tree-Plus-Seedling	Unburned Plots	Pseudotsuga menziesii				2.88273	-1.09906	Tree-Plus-Seedling	Unburned Plots	Pseudotsuga menziesii
4.62429	20.1994	64.4107	1194.71	Tree-Plus-Seedling	Unburned Plots	Pseudotsuga menziesii				2.91628	-1.7234	Tree-Plus-Seedling	Unburned Plots	Pseudotsuga menziesii
5.34322	21.4984	75.1072	1260.47	Tree-Plus-Seedling	Unburned Plots	Pseudotsuga menziesii				3.24871	-1.84865	Tree-Plus-Seedling	Unburned Plots	Pseudotsuga menziesii
5.75446	22.1178	38.3722	978.06	Tree-Plus-Seedling	Unburned Plots	Pseudotsuga menziesii				3.46303	-0.822508	Tree-Plus-Seedling	Unburned Plots	Pseudotsuga menziesii
3.229	21.3785	29	739.025	Tree-Plus-Seedling	Unburned Plots	Pseudotsuga menziesii				2.81743	-0.102363	Tree-Plus-Seedling	Unburned Plots	Pseudotsuga menziesii
3.56024	22.7797	32.3461	714.463	Tree-Plus-Seedling	Unburned Plots	Pseudotsuga menziesii				3.09143	0.086562	Tree-Plus-Seedling	Unburned Plots	Pseudotsuga menziesii
6.79936	25.7149	47.552	847.47	Tree-Plus-Seedling	Unburned Plots	Pseudotsuga menziesii				4.1252	-0.186797	Tree-Plus-Seedling	Unburned Plots	Pseudotsuga menziesii
3.84129	23.4213	46.5787	1025.3	Tree-Plus-Seedling	Unburned Plots	Pseudotsuga menziesii				3.43376	-0.725661	Tree-Plus-Seedling	Unburned Plots	Pseudotsuga menziesii
6.62245	25.7743	48.5228	1026.27	Tree-Plus-Seedling	Unburned Plots	Pseudotsuga menziesii				4.27241	-0.617715	Tree-Plus-Seedling	Unburned Plots	Pseudotsuga menziesii
3.11241	20.936	25.886	630.458	Tree-Plus-Seedling	Unburned Plots	Pseudotsuga menziesii				2.63679	0.14143	Tree-Plus-Seedling	Unburned Plots	Pseudotsuga menziesii
3.19229	20.7126	32.9828	698.828	Tree-Plus-Seedling	Unburned Plots	Pseudotsuga menziesii				2.60986	-0.113253	Tree-Plus-Seedling	Unburned Plots	Pseudotsuga menziesii
3.43347	20.8179	31	746.258	Tree-Plus-Seedling	Unburned Plots	Pseudotsuga menziesii				2.72496	-0.2168	Tree-Plus-Seedling	Unburned Plots	Pseudotsuga menziesii
2.88301	21.7746	33.5728	636.323	Tree-Plus-Seedling	Unburned Plots	Pseudotsuga menziesii				2.71437	0.186411	Tree-Plus-Seedling	Unburned Plots	Pseudotsuga menziesii
3.38768	21.134	40.3263	560.834	Tree-Plus-Seedling	Unburned Plots	Pseudotsuga menziesii				2.53129	0.212625	Tree-Plus-Seedling	Unburned Plots	Pseudotsuga menziesii
3.82837	23.5762	38.8733	898.332	Tree-Plus-Seedling	Unburned Plots	Pseudotsuga menziesii				3.40632	-0.334161	Tree-Plus-Seedling	Unburned Plots	Pseudotsuga menziesii
6.53921	25.4017	59.5905	985.942	Tree-Plus-Seedling	Unburned Plots	Pseudotsuga menziesii				4.05879	-0.642611	Tree-Plus-Seedling	Unburned Plots	Pseudotsuga menziesii
5.9543	24.6543	51.6061	869.807	Tree-Plus-Seedling	Unburned Plots	Pseudotsuga menziesii				3.78513	-0.353202	Tree-Plus-Seedling	Unburned Plots	Pseudotsuga menziesii
1.94032	21.9058	30.1724	351.757	Tree-Plus-Seedling	Unburned Plots	Pseudotsuga menziesii				2.37006	0.987186	Tree-Plus-Seedling	Unburned Plots	Pseudotsuga menziesii
3.76522	22.8453	56.3275	1005.41	Tree-Plus-Seedling	Unburned Plots	Pseudotsuga menziesii				3.21067	-0.816673	Tree-Plus-Seedling	Unburned Plots	Pseudotsuga menziesii
3.21459	21.9387	45.0834	786.652	Tree-Plus-Seedling	Unburned Plots	Pseudotsuga menziesii				2.84036	-0.271004	Tree-Plus-Seedling	Unburned Plots	Pseudotsuga menziesii
4.7145	22.1422	35	887.728	Tree-Plus-Seedling	Unburned Plots	Pseudotsuga menziesii				3.26613	-0.508977	Tree-Plus-Seedling	Unburned Plots	Pseudotsuga menziesii
3.90554	21.504	36	983.301	Tree-Plus-Seedling	Unburned Plots	Pseudotsuga menziesii				3.10862	-0.783141	Tree-Plus-Seedling	Unburned Plots	Pseudotsuga menziesii
3.81372	20.0155	133.534	1685.47	Tree-Plus-Seedling	Unburned Plots	Pseudotsuga menziesii				2.66469	-3.43032	Tree-Plus-Seedling	Unburned Plots	Pseudotsuga menziesii
4.5973	21.8172	42.0421	875.109	Tree-Plus-Seedling	Unburned Plots	Pseudotsuga menziesii				3.11608	-0.564046	Tree-Plus-Seedling	Unburned Plots	Pseudotsuga menziesii
4.16126	22.5	37	749.645	Tree-Plus-Seedling	Unburned Plots	Pseudotsuga menziesii				3.11443	-0.105821	Tree-Plus-Seedling	Unburned Plots	Pseudotsuga menziesii
2.29417	22.3635	42.7116	276.553	Tree-Plus-Seedling	Unburned Plots	Pseudotsuga menziesii				2.3373	1.1139	Tree-Plus-Seedling	Unburned Plots	Pseudotsuga menziesii
1.98863	18.4092	28.7482	1128.23	Tree-Plus-Seedling	Unburned Plots	Pseudotsuga menziesii				2.42288	-1.35464	Tree-Plus-Seedling	Unburned Plots	Pseudotsuga menziesii
3.48418	20.3509	32.9994	949.137	Tree-Plus-Seedling	Unburned Plots	Pseudotsuga menziesii				2.81343	-0.793609	Tree-Plus-Seedling	Unburned Plots	Pseudotsuga menziesii
4.02978	20.222	37.6287	1028.66	Tree-Plus-Seedling	Unburned Plots	Pseudotsuga menziesii				2.90055	-1.07333	Tree-Plus-Seedling	Unburned Plots	Pseudotsuga menziesii
4	21.0455	30.7315	968.38	Tree-Plus-Seedling	Unburned Plots	Pseudotsuga menziesii				3.05958	-0.768938	Tree-Plus-Seedling	Unburned Plots	Pseudotsuga menziesii
3.3074	21.4666	28	578.173	Tree-Plus-Seedling	Unburned Plots	Pseudotsuga menziesii				2.70293	0.308578	Tree-Plus-Seedling	Unburned Plots	Pseudotsuga menziesii
3.30726	21.0525	27.8548	610.8	Tree-Plus-Seedling	Unburned Plots	Pseudotsuga menziesii				2.65247	0.17791	Tree-Plus-Seedling	Unburned Plots	Pseudotsuga menziesii
3.32245	22.326	34.5414	624.844	Tree-Plus-Seedling	Unburned Plots	Pseudotsuga menziesii				2.86625	0.249417	Tree-Plus-Seedling	Unburned Plots	Pseudotsuga menziesii
3.5194	21.1138	32	783.191	Tree-Plus-Seedling	Unburned Plots	Pseudotsuga menziesii				2.82221	-0.284077	Tree-Plus-Seedling	Unburned Plots	Pseudotsuga menziesii
2.44605	21.6505	29.0757	572.677	Tree-Plus-Seedling	Unburned Plots	Pseudotsuga menziesii				2.60593	0.388179	Tree-Plus-Seedling	Unburned Plots	Pseudotsuga menziesii
4.53057	22.0943	38.1382	873.425	Tree-Plus-Seedling	Unburned Plots	Pseudotsuga menziesii				3.19208	-0.492237	Tree-Plus-Seedling	Unburned Plots	Pseudotsuga menziesii
5.32587	22.2691	35.3095	898.988	Tree-Plus-Seedling	Unburned Plots	Pseudotsuga menziesii				3.38428	-0.559903	Tree-Plus-Seedling	Unburned Plots	Pseudotsuga menziesii
2.49855	21.8188	40.3224	685.043	Tree-Plus-Seedling	Unburned Plots	Pseudotsuga menziesii				2.66051	0.0436675	Tree-Plus-Seedling	Unburned Plots	Pseudotsuga menziesii
0.0087362	18.1476	57.0024	871.559	Tree-Plus-Seedling	Unburned Plots	Pseudotsuga menziesii				1.62475	-0.847897	Tree-Plus-Seedling	Unburned Plots	Pseudotsuga menziesii
7.27556	17.7438	53.9253	872.369	Tree-Plus-Seedling	Unburned Plots	Pseudotsuga menziesii				2.57944	-1.31025	Tree-Plus-Seedling	Unburned Plots	Pseudotsuga menziesii
6.5411	21.7411	52.3965	966.115	Tree-Plus-Seedling	Unburned Plots	Pseudotsuga menziesii				3.37194	-0.992168	Tree-Plus-Seedling	Unburned Plots	Pseudotsuga menziesii
2.03638	20.4073	45.544	1070.04	Tree-Plus-Seedling	Unburned Plots	Pseudotsuga menziesii				2.63488	-1.0933	Tree-Plus-Seedling	Unburned Plots	Pseudotsuga menziesii
4.81393	20.7211	140.436	1619.74	Tree-Plus-Seedling	Unburned Plots	Pseudotsuga menziesii				2.82577	-3.29244	Tree-Plus-Seedling	Unburned Plots	Pseudotsuga menziesii
6.9	18.515	60.0906	929.579	Tree-Plus-Seedling	Unburned Plots	Pseudotsuga menziesii				2.68396	-1.3802	Tree-Plus-Seedling	Unburned Plots	Pseudotsuga menziesii
5.50504	22.6378	16.1217	506.809	Tree-Plus-Seedling	Unburned Plots	Pseudotsuga menziesii				3.27054	0.587962	Tree-Plus-Seedling	Unburned Plots	Pseudotsuga menziesii
4.02488	21.3728	19.0744	476.821	Tree-Plus-Seedling	Unburned Plots	Pseudotsuga menziesii				2.7615	0.571676	Tree-Plus-Seedling	Unburned Plots	Pseudotsuga menziesii
4.90506	23.8051	53.7732	888.074	Tree-Plus-Seedling	Unburned Plots	Pseudotsuga menziesii				3.47023	-0.457026	Tree-Plus-Seedling	Unburned Plots	Pseudotsuga menziesii
5.61067	24.6697	61	1047.37	Tree-Plus-Seedling	Unburned Plots	Pseudotsuga menziesii				3.83064	-0.840026	Tree-Plus-Seedling	Unburned Plots	Pseudotsuga menziesii
3.42252	22.7419	45.141	649.714	Tree-Plus-Seedling	Unburned Plots	Pseudotsuga menziesii				2.89973	0.153604	Tree-Plus-Seedling	Unburned Plots	Pseudotsuga menziesii
3.77273	21.4808	36.6699	842.987	Tree-Plus-Seedling	Unburned Plots	Pseudotsuga menziesii				2.94837	-0.436649	Tree-Plus-Seedling	Unburned Plots	Pseudotsuga menziesii
3.73573	22.5715	44.5471	842.045	Tree-Plus-Seedling	Unburned Plots	Pseudotsuga menziesii				3.09479	-0.35661	Tree-Plus-Seedling	Unburned Plots	Pseudotsuga menziesii
1.29592	18.7394	45.5809	829.166	Tree-Plus-Seedling	Unburned Plots	Pseudotsuga menziesii				1.9743	-0.660814	Tree-Plus-Seedling	Unburned Plots	Pseudotsuga menziesii
6.66277	25.2522	19.3723	554.062	Tree-Plus-Seedling	Unburned Plots	Pseudotsuga menziesii				3.96848	0.700953	Tree-Plus-Seedling	Unburned Plots	Pseudotsuga menziesii
7.25451	20.6343	44.9844	942.917	Tree-Plus-Seedling	Unburned Plots	Pseudotsuga menziesii				3.28977	-1.05846	Tree-Plus-Seedling	Unburned Plots	Pseudotsuga menziesii
3.78379	20.7561	50.3041	990.919	Tree-Plus-Seedling	Unburned Plots	Pseudotsuga menziesii				2.83374	-0.994915	Tree-Plus-Seedling	Unburned Plots	Pseudotsuga menziesii
6.30062	22.0637	16.4033	811.312	Tree-Plus-Seedling	Unburned Plots	Pseudotsuga menziesii				3.55059	-0.284526	Tree-Plus-Seedling	Unburned Plots	Pseudotsuga menziesii
5.02493	21.3307	15.8127	767.582	Tree-Plus-Seedling	Unburned Plots	Pseudotsuga menziesii				3.19159	-0.186609	Tree-Plus-Seedling	Unburned Plots	Pseudotsuga menziesii
4.45257	22.3853	20.6853	527.122	Tree-Plus-Seedling	Unburned Plots	Pseudotsuga menziesii				3.0561	0.534994	Tree-Plus-Seedling	Unburned Plots	Pseudotsuga menziesii
6.30526	24.0814	24.5769	714.347	Tree-Plus-Seedling	Unburned Plots	Pseudotsuga menziesii				3.79436	0.142523	Tree-Plus-Seedling	Unburned Plots	Pseudotsuga menziesii
5.37376	23.0738	26.4357	748.502	Tree-Plus-Seedling	Unburned Plots	Pseudotsuga menziesii				3.48178	-0.0248237	Tree-Plus-Seedling	Unburned Plots	Pseudotsuga menziesii
3.99687	21.7803	35.8751	870.103	Tree-Plus-Seedling	Unburned Plots	Pseudotsuga menziesii				3.07092	-0.473965	Tree-Plus-Seedling	Unburned Plots	Pseudotsuga menziesii
0.781445	18.7128	38.6721	756.386	Tree-Plus-Seedling	Unburned Plots	Pseudotsuga menziesii				1.88555	-0.401636	Tree-Plus-Seedling	Unburned Plots	Pseudotsuga menziesii
1.73868	20.6256	33.478	753.936	Tree-Plus-Seedling	Unburned Plots	Pseudotsuga menziesii				2.43844	-0.17708	Tree-Plus-Seedling	Unburned Plots	Pseudotsuga menziesii
3.77004	21.5508	34.624	873.336	Tree-Plus-Seedling	Unburned Plots	Pseudotsuga menziesii				3.00706	-0.48737	Tree-Plus-Seedling	Unburned Plots	Pseudotsuga menziesii
5.72265	23.1347	25.15	747.536	Tree-Plus-Seedling	Unburned Plots	Pseudotsuga menziesii				3.5519	-0.0260376	Tree-Plus-Seedling	Unburned Plots	Pseudotsuga menziesii
4.1817	21.873	26.9009	540.439	Tree-Plus-Seedling	Unburned Plots	Pseudotsuga menziesii				2.87858	0.408109	Tree-Plus-Seedling	Unburned Plots	Pseudotsuga menziesii
5.48939	18.8823	85.5021	1356.89	Tree-Plus-Seedling	Unburned Plots	Pseudotsuga menziesii				2.75519	-2.49722	Tree-Plus-Seedling	Unburned Plots	Pseudotsuga menziesii
4.6	18.7138	91.861	1347.21	Tree-Plus-Seedling	Unburned Plots	Pseudotsuga menziesii				2.53729	-2.48899	Tree-Plus-Seedling	Unburned Plots	Pseudotsuga menziesii
6.05792	18.7694	73	1161.37	Tree-Plus-Seedling	Unburned Plots	Pseudotsuga menziesii				2.73001	-1.96812	Tree-Plus-Seedling	Unburned Plots	Pseudotsuga menziesii
7.48959	19.3597	35.7425	1049.13	Tree-Plus-Seedling	Unburned Plots	Pseudotsuga menziesii				3.2443	-1.42273	Tree-Plus-Seedling	Unburned Plots	Pseudotsuga menziesii
7.14742	21.0964	24.4612	884.925	Tree-Plus-Seedling	Unburned Plots	Pseudotsuga menziesii				3.47948	-0.697136	Tree-Plus-Seedling	Unburned Plots	Pseudotsuga menziesii
5.43451	19.9994	43	979.332	Tree-Plus-Seedling	Unburned Plots	Pseudotsuga menziesii				2.96131	-1.10333	Tree-Plus-Seedling	Unburned Plots	Pseudotsuga menziesii
4.28536	19.841	78.8615	1347.2	Tree-Plus-Seedling	Unburned Plots	Pseudotsuga menziesii				2.82344	-2.23288	Tree-Plus-Seedling	Unburned Plots	Pseudotsuga menziesii
4.3993	19.671	79.8321	1332.71	Tree-Plus-Seedling	Unburned Plots	Pseudotsuga menziesii				2.78396	-2.23223	Tree-Plus-Seedling	Unburned Plots	Pseudotsuga menziesii
4.29084	21.2703	93.4901	1459.52	Tree-Plus-Seedling	Unburned Plots	Pseudotsuga menziesii				3.09435	-2.44406	Tree-Plus-Seedling	Unburned Plots	Pseudotsuga menziesii
7.19062	19.5214	59.4659	1075.42	Tree-Plus-Seedling	Unburned Plots	Pseudotsuga menziesii				3.06626	-1.62853	Tree-Plus-Seedling	Unburned Plots	Pseudotsuga menziesii
3.65192	20.559	18.8346	607.53	Tree-Plus-Seedling	Unburned Plots	Pseudotsuga menziesii				2.67276	0.172364	Tree-Plus-Seedling	Unburned Plots	Pseudotsuga menziesii
5.28941	22.4091	15.8922	525.703	Tree-Plus-Seedling	Unburned Plots	Pseudotsuga menziesii				3.21477	0.527616	Tree-Plus-Seedling	Unburned Plots	Pseudotsuga menziesii
2.9606	21.3422	21.7545	506.604	Tree-Plus-Seedling	Unburned Plots	Pseudotsuga menziesii				2.61375	0.537662	Tree-Plus-Seedling	Unburned Plots	Pseudotsuga menziesii
7.417	21.183	23.1717	828.522	Tree-Plus-Seedling	Unburned Plots	Pseudotsuga menziesii				3.49167	-0.553516	Tree-Plus-Seedling	Unburned Plots	Pseudotsuga menziesii
6.60732	25.0024	21.4013	639.203	Tree-Plus-Seedling	Unburned Plots	Pseudotsuga menziesii				3.97456	0.447841	Tree-Plus-Seedling	Unburned Plots	Pseudotsuga menziesii
7.92992	18.6906	32.5383	982.067	Tree-Plus-Seedling	Unburned Plots	Pseudotsuga menziesii				3.13566	-1.34199	Tree-Plus-Seedling	Unburned Plots	Pseudotsuga menziesii
5.20753	22.7075	24	788.775	Tree-Plus-Seedling	Unburned Plots	Pseudotsuga menziesii				3.44362	-0.141283	Tree-Plus-Seedling	Unburned Plots	Pseudotsuga menziesii
5.29987	22.7214	28	824.218	Tree-Plus-Seedling	Unburned Plots	Pseudotsuga menziesii				3.45988	-0.262732	Tree-Plus-Seedling	Unburned Plots	Pseudotsuga menziesii
5.60674	23.0934	27.9326	858.887	Tree-Plus-Seedling	Unburned Plots	Pseudotsuga menziesii				3.60948	-0.320151	Tree-Plus-Seedling	Unburned Plots	Pseudotsuga menziesii
4.65978	22.351	38.2011	501.858	Tree-Plus-Seedling	Unburned Plots	Pseudotsuga menziesii				2.91162	0.44883	Tree-Plus-Seedling	Unburned Plots	Pseudotsuga menziesii
6.75545	22.1161	21.352	871.87	Tree-Plus-Seedling	Unburned Plots	Pseudotsuga menziesii				3.64068	-0.492013	Tree-Plus-Seedling	Unburned Plots	Pseudotsuga menziesii
7.63468	21.3406	11	740.789	Tree-Plus-Seedling	Unburned Plots	Pseudotsuga menziesii				3.57001	-0.238692	Tree-Plus-Seedling	Unburned Plots	Pseudotsuga menziesii
8.40456	19.3828	13.1716	630.05	Tree-Plus-Seedling	Unburned Plots	Pseudotsuga menziesii				3.16637	-0.26959	Tree-Plus-Seedling	Unburned Plots	Pseudotsuga menziesii
2.56849	18.0954	55.0257	691.62	Tree-Plus-Seedling	Unburned Plots	Pseudotsuga menziesii				1.81699	-0.547868	Tree-Plus-Seedling	Unburned Plots	Pseudotsuga menziesii
1.78118	20.4555	44.1882	329.734	Tree-Plus-Seedling	Unburned Plots	Pseudotsuga menziesii				1.92498	0.766161	Tree-Plus-Seedling	Unburned Plots	Pseudotsuga menziesii
3.01706	20.1599	44.6953	424.669	Tree-Plus-Seedling	Unburned Plots	Pseudotsuga menziesii				2.12287	0.41762	Tree-Plus-Seedling	Unburned Plots	Pseudotsuga menziesii
3.17784	20.0936	47.774	566.049	Tree-Plus-Seedling	Unburned Plots	Pseudotsuga menziesii				2.23969	0.0275219	Tree-Plus-Seedling	Unburned Plots	Pseudotsuga menziesii
2.50719	18.9097	54.448	420.156	Tree-Plus-Seedling	Unburned Plots	Pseudotsuga menziesii				1.72003	0.231147	Tree-Plus-Seedling	Unburned Plots	Pseudotsuga menziesii
4.48153	19.9609	91.4872	1221.73	Tree-Plus-Seedling	Unburned Plots	Pseudotsuga menziesii				2.65378	-2.01506	Tree-Plus-Seedling	Unburned Plots	Pseudotsuga menziesii
6.12073	24.3207	19	581.934	Tree-Plus-Seedling	Unburned Plots	Pseudotsuga menziesii				3.73739	0.552105	Tree-Plus-Seedling	Unburned Plots	Pseudotsuga menziesii
5.54548	22.5455	32.6191	881.805	Tree-Plus-Seedling	Unburned Plots	Pseudotsuga menziesii				3.47547	-0.476134	Tree-Plus-Seedling	Unburned Plots	Pseudotsuga menziesii
3.48193	20.6958	30.7569	1018.6	Tree-Plus-Seedling	Unburned Plots	Pseudotsuga menziesii				2.96513	-0.905471	Tree-Plus-Seedling	Unburned Plots	Pseudotsuga menziesii
3.78616	20.3181	39.6661	1057.25	Tree-Plus-Seedling	Unburned Plots	Pseudotsuga menziesii				2.89604	-1.13288	Tree-Plus-Seedling	Unburned Plots	Pseudotsuga menziesii
3.49004	20.9316	31.1335	748.217	Tree-Plus-Seedling	Unburned Plots	Pseudotsuga menziesii				2.75615	-0.211965	Tree-Plus-Seedling	Unburned Plots	Pseudotsuga menziesii
3.19212	21.6516	34.7275	692.989	Tree-Plus-Seedling	Unburned Plots	Pseudotsuga menziesii				2.77665	0.0041318	Tree-Plus-Seedling	Unburned Plots	Pseudotsuga menziesii
3.73837	22.4986	30.0898	530.532	Tree-Plus-Seedling	Unburned Plots	Pseudotsuga menziesii				2.90602	0.512362	Tree-Plus-Seedling	Unburned Plots	Pseudotsuga menziesii
3.2249	22.149	35.0921	602.67	Tree-Plus-Seedling	Unburned Plots	Pseudotsuga menziesii				2.79224	0.283956	Tree-Plus-Seedling	Unburned Plots	Pseudotsuga menziesii
2.39895	21.543	29.099	572.234	Tree-Plus-Seedling	Unburned Plots	Pseudotsuga menziesii				2.57743	0.378615	Tree-Plus-Seedling	Unburned Plots	Pseudotsuga menziesii
2.71498	21.6502	27.1554	600.23	Tree-Plus-Seedling	Unburned Plots	Pseudotsuga menziesii				2.68473	0.318522	Tree-Plus-Seedling	Unburned Plots	Pseudotsuga menziesii
4.8548	21.9272	66.3618	980.345	Tree-Plus-Seedling	Unburned Plots	Pseudotsuga menziesii				3.0743	-1.00888	Tree-Plus-Seedling	Unburned Plots	Pseudotsuga menziesii
4.07847	23.7022	44.8317	902.551	Tree-Plus-Seedling	Unburned Plots	Pseudotsuga menziesii				3.42148	-0.38881	Tree-Plus-Seedling	Unburned Plots	Pseudotsuga menziesii
7.32986	20.5101	11	693.453	Tree-Plus-Seedling	Unburned Plots	Pseudotsuga menziesii				3.31827	-0.206298	Tree-Plus-Seedling	Unburned Plots	Pseudotsuga menziesii
8.7	18.1376	16.2108	601.204	Tree-Plus-Seedling	Unburned Plots	Pseudotsuga menziesii				2.9082	-0.392842	Tree-Plus-Seedling	Unburned Plots	Pseudotsuga menziesii
6.9062	20.5989	18.6244	1008.53	Tree-Plus-Seedling	Unburned Plots	Pseudotsuga menziesii				3.51079	-1.00551	Tree-Plus-Seedling	Unburned Plots	Pseudotsuga menziesii
5.24328	22.0433	17.7497	854.985	Tree-Plus-Seedling	Unburned Plots	Pseudotsuga menziesii				3.42974	-0.341951	Tree-Plus-Seedling	Unburned Plots	Pseudotsuga menziesii
3.55582	21.158	27.8919	841.62	Tree-Plus-Seedling	Unburned Plots	Pseudotsuga menziesii				2.92438	-0.394116	Tree-Plus-Seedling	Unburned Plots	Pseudotsuga menziesii
7.04007	18.8	26	1014.76	Tree-Plus-Seedling	Unburned Plots	Pseudotsuga menziesii				3.11781	-1.30686	Tree-Plus-Seedling	Unburned Plots	Pseudotsuga menziesii
6.75636	21.6429	27.6034	1079.95	Tree-Plus-Seedling	Unburned Plots	Pseudotsuga menziesii				3.69126	-1.11148	Tree-Plus-Seedling	Unburned Plots	Pseudotsuga menziesii
2.54377	20.3411	47.6377	1061.76	Tree-Plus-Seedling	Unburned Plots	Pseudotsuga menziesii				2.66736	-1.12707	Tree-Plus-Seedling	Unburned Plots	Pseudotsuga menziesii
3.78936	21.8767	36.1758	492.819	Tree-Plus-Seedling	Unburned Plots	Pseudotsuga menziesii				2.70456	0.479704	Tree-Plus-Seedling	Unburned Plots	Pseudotsuga menziesii
2.89062	22.5919	34.8936	318.419	Tree-Plus-Seedling	Unburned Plots	Pseudotsuga menziesii				2.56852	1.06207	Tree-Plus-Seedling	Unburned Plots	Pseudotsuga menziesii
4.53371	22.2269	39.6629	888.527	Tree-Plus-Seedling	Unburned Plots	Pseudotsuga menziesii				3.2206	-0.524818	Tree-Plus-Seedling	Unburned Plots	Pseudotsuga menziesii
3.96501	20.4985	95.7692	1437.59	Tree-Plus-Seedling	Unburned Plots	Pseudotsuga menziesii				2.85664	-2.48305	Tree-Plus-Seedling	Unburned Plots	Pseudotsuga menziesii
2.17521	21.4423	43.0028	334.416	Tree-Plus-Seedling	Unburned Plots	Pseudotsuga menziesii				2.18977	0.862027	Tree-Plus-Seedling	Unburned Plots	Pseudotsuga menziesii
3.64728	21.4043	23.43	457.36	Tree-Plus-Seedling	Unburned Plots	Pseudotsuga menziesii				2.66156	0.613348	Tree-Plus-Seedling	Unburned Plots	Pseudotsuga menziesii
5.31637	22.8671	23.9274	759.78	Tree-Plus-Seedling	Unburned Plots	Pseudotsuga menziesii				3.46379	-0.0559095	Tree-Plus-Seedling	Unburned Plots	Pseudotsuga menziesii
8.78854	18.6659	13.8854	746.804	Tree-Plus-Seedling	Unburned Plots	Pseudotsuga menziesii				3.1811	-0.674818	Tree-Plus-Seedling	Unburned Plots	Pseudotsuga menziesii
2.89271	20.6518	32.0959	995.051	Tree-Plus-Seedling	Unburned Plots	Pseudotsuga menziesii				2.84155	-0.827678	Tree-Plus-Seedling	Unburned Plots	Pseudotsuga menziesii
3.99587	21.8035	29.5967	921.082	Tree-Plus-Seedling	Unburned Plots	Pseudotsuga menziesii				3.17442	-0.549622	Tree-Plus-Seedling	Unburned Plots	Pseudotsuga menziesii
2.72002	20.6816	24.995	645.881	Tree-Plus-Seedling	Unburned Plots	Pseudotsuga menziesii				2.55351	0.102015	Tree-Plus-Seedling	Unburned Plots	Pseudotsuga menziesii
4.14753	22.1448	31	820.377	Tree-Plus-Seedling	Unburned Plots	Pseudotsuga menziesii				3.15727	-0.278378	Tree-Plus-Seedling	Unburned Plots	Pseudotsuga menziesii
6.88195	25.0911	17.657	573.068	Tree-Plus-Seedling	Unburned Plots	Pseudotsuga menziesii				3.99874	0.633943	Tree-Plus-Seedling	Unburned Plots	Pseudotsuga menziesii
1.80078	20.471	46.2662	332.821	Tree-Plus-Seedling	Unburned Plots	Pseudotsuga menziesii				1.91675	0.743633	Tree-Plus-Seedling	Unburned Plots	Pseudotsuga menziesii
5.79779	22.1725	16.0362	774.794	Tree-Plus-Seedling	Unburned Plots	Pseudotsuga menziesii				3.47107	-0.14814	Tree-Plus-Seedling	Unburned Plots	Pseudotsuga menziesii
4.86816	21.4199	16.9842	841.045	Tree-Plus-Seedling	Unburned Plots	Pseudotsuga menziesii				3.24698	-0.356453	Tree-Plus-Seedling	Unburned Plots	Pseudotsuga menziesii
1.13754	19.6218	37.8982	568.316	Tree-Plus-Seedling	Unburned Plots	Pseudotsuga menziesii				1.94527	0.159734	Tree-Plus-Seedling	Unburned Plots	Pseudotsuga menziesii
3.54425	20.6556	63.7269	1123.2	Tree-Plus-Seedling	Unburned Plots	Pseudotsuga menziesii				2.79534	-1.42082	Tree-Plus-Seedling	Unburned Plots	Pseudotsuga menziesii
4.26259	22.0716	26.6868	821.709	Tree-Plus-Seedling	Unburned Plots	Pseudotsuga menziesii				3.19512	-0.265087	Tree-Plus-Seedling	Unburned Plots	Pseudotsuga menziesii
4.19535	21.4482	39.3106	746.857	Tree-Plus-Seedling	Unburned Plots	Pseudotsuga menziesii				2.8888	-0.248417	Tree-Plus-Seedling	Unburned Plots	Pseudotsuga menziesii
3.02857	22.1672	28.7143	597.73	Tree-Plus-Seedling	Unburned Plots	Pseudotsuga menziesii				2.81591	0.358161	Tree-Plus-Seedling	Unburned Plots	Pseudotsuga menziesii
2.84403	21.9178	25.8217	525.153	Tree-Plus-Seedling	Unburned Plots	Pseudotsuga menziesii				2.69619	0.539351	Tree-Plus-Seedling	Unburned Plots	Pseudotsuga menziesii
1.27536	19.6972	45.7802	700.021	Tree-Plus-Seedling	Unburned Plots	Pseudotsuga menziesii				2.03882	-0.223762	Tree-Plus-Seedling	Unburned Plots	Pseudotsuga menziesii
2.60035	21.649	44.7665	584.71	Tree-Plus-Seedling	Unburned Plots	Pseudotsuga menziesii				2.51049	0.230869	Tree-Plus-Seedling	Unburned Plots	Pseudotsuga menziesii
3.12509	21.9676	37.5104	854.718	Tree-Plus-Seedling	Unburned Plots	Pseudotsuga menziesii				2.9593	-0.373118	Tree-Plus-Seedling	Unburned Plots	Pseudotsuga menziesii
1.69536	19.0507	52.5106	813.719	Tree-Plus-Seedling	Unburned Plots	Pseudotsuga menziesii				2.02064	-0.66021	Tree-Plus-Seedling	Unburned Plots	Pseudotsuga menziesii
6.1468	22.3935	16	760.521	Tree-Plus-Seedling	Unburned Plots	Pseudotsuga menziesii				3.55034	-0.106115	Tree-Plus-Seedling	Unburned Plots	Pseudotsuga menziesii
3.9219	21.6592	23.3603	744.051	Tree-Plus-Seedling	Unburned Plots	Pseudotsuga menziesii				3.02008	-0.0789255	Tree-Plus-Seedling	Unburned Plots	Pseudotsuga menziesii
3.60218	20	120.108	1562.88	Tree-Plus-Seedling	Unburned Plots	Pseudotsuga menziesii				2.62654	-3.01575	Tree-Plus-Seedling	Unburned Plots	Pseudotsuga menziesii
2.34929	20.2838	41.1295	520.149	Tree-Plus-Seedling	Unburned Plots	Pseudotsuga menziesii				2.17347	0.263876	Tree-Plus-Seedling	Unburned Plots	Pseudotsuga menziesii
4.24482	22.0885	41.1102	817.019	Tree-Plus-Seedling	Unburned Plots	Pseudotsuga menziesii				3.07406	-0.359018	Tree-Plus-Seedling	Unburned Plots	Pseudotsuga menziesii
2.29062	20.664	50.0573	406.693	Tree-Plus-Seedling	Unburned Plots	Pseudotsuga menziesii				2.06157	0.527297	Tree-Plus-Seedling	Unburned Plots	Pseudotsuga menziesii
1.13753	20.2191	63.0763	258.434	Tree-Plus-Seedling	Unburned Plots	Pseudotsuga menziesii				1.56776	0.809105	Tree-Plus-Seedling	Unburned Plots	Pseudotsuga menziesii
0.724356	18.9631	33.6125	611.784	Tree-Plus-Seedling	Unburned Plots	Pseudotsuga menziesii				1.8328	0.027898	Tree-Plus-Seedling	Unburned Plots	Pseudotsuga menziesii
2.50711	21.3276	24.9289	527.214	Tree-Plus-Seedling	Unburned Plots	Pseudotsuga menziesii				2.54137	0.48811	Tree-Plus-Seedling	Unburned Plots	Pseudotsuga menziesii
6.97779	22.1651	31.2062	778.321	Tree-Plus-Seedling	Unburned Plots	Pseudotsuga menziesii				3.51316	-0.342443	Tree-Plus-Seedling	Unburned Plots	Pseudotsuga menziesii
6.59271	20.3984	76.5495	1218.09	Tree-Plus-Seedling	Unburned Plots	Pseudotsuga menziesii				3.15216	-1.96541	Tree-Plus-Seedling	Unburned Plots	Pseudotsuga menziesii
6.11927	23.1242	39.8073	782.087	Tree-Plus-Seedling	Unburned Plots	Pseudotsuga menziesii				3.51788	-0.246738	Tree-Plus-Seedling	Unburned Plots	Pseudotsuga menziesii
5.5711	21.4256	101.935	1365.74	Tree-Plus-Seedling	Unburned Plots	Pseudotsuga menziesii				3.14611	-2.33329	Tree-Plus-Seedling	Unburned Plots	Pseudotsuga menziesii
5.7286	23.9484	19.2271	591.029	Tree-Plus-Seedling	Unburned Plots	Pseudotsuga menziesii				3.61568	0.505302	Tree-Plus-Seedling	Unburned Plots	Pseudotsuga menziesii
8.64614	18.2247	12.7693	709.333	Tree-Plus-Seedling	Unburned Plots	Pseudotsuga menziesii				3.04759	-0.619944	Tree-Plus-Seedling	Unburned Plots	Pseudotsuga menziesii
8.68888	16.7744	18	628.809	Tree-Plus-Seedling	Unburned Plots	Pseudotsuga menziesii				2.64723	-0.642363	Tree-Plus-Seedling	Unburned Plots	Pseudotsuga menziesii
7.20453	20.4593	12.9161	739.78	Tree-Plus-Seedling	Unburned Plots	Pseudotsuga menziesii				3.31867	-0.333928	Tree-Plus-Seedling	Unburned Plots	Pseudotsuga menziesii
6.56363	21.8419	13.8878	655.326	Tree-Plus-Seedling	Unburned Plots	Pseudotsuga menziesii				3.41709	0.0764814	Tree-Plus-Seedling	Unburned Plots	Pseudotsuga menziesii
8.19753	18.3862	20	751.064	Tree-Plus-Seedling	Unburned Plots	Pseudotsuga menziesii				2.99763	-0.730726	Tree-Plus-Seedling	Unburned Plots	Pseudotsuga menziesii
9.42224	20.6209	12.4324	755.626	Tree-Plus-Seedling	Unburned Plots	Pseudotsuga menziesii				3.67753	-0.481763	Tree-Plus-Seedling	Unburned Plots	Pseudotsuga menziesii
4.06605	23.4639	48.5593	1050.53	Tree-Plus-Seedling	Unburned Plots	Pseudotsuga menziesii				3.48099	-0.811023	Tree-Plus-Seedling	Unburned Plots	Pseudotsuga menziesii
6.44567	25.5387	53.7586	914.381	Tree-Plus-Seedling	Unburned Plots	Pseudotsuga menziesii				4.05334	-0.399457	Tree-Plus-Seedling	Unburned Plots	Pseudotsuga menziesii
5.01304	24.713	55.5134	1086.79	Tree-Plus-Seedling	Unburned Plots	Pseudotsuga menziesii				3.83799	-0.855018	Tree-Plus-Seedling	Unburned Plots	Pseudotsuga menziesii
2.8691	21.8509	54.2576	852.598	Tree-Plus-Seedling	Unburned Plots	Pseudotsuga menziesii				2.76209	-0.493207	Tree-Plus-Seedling	Unburned Plots	Pseudotsuga menziesii
2.79348	22.3514	30.5507	382.731	Tree-Plus-Seedling	Unburned Plots	Pseudotsuga menziesii				2.60303	0.912038	Tree-Plus-Seedling	Unburned Plots	Pseudotsuga menziesii
4.49532	23.6742	58.1994	1063.91	Tree-Plus-Seedling	Unburned Plots	Pseudotsuga menziesii				3.51638	-0.916278	Tree-Plus-Seedling	Unburned Plots	Pseudotsuga menziesii
2.46145	21.2917	31.9369	377.64	Tree-Plus-Seedling	Unburned Plots	Pseudotsuga menziesii				2.33036	0.802955	Tree-Plus-Seedling	Unburned Plots	Pseudotsuga menziesii
3.29252	22.2749	46	917.779	Tree-Plus-Seedling	Unburned Plots	Pseudotsuga menziesii				3.03361	-0.564789	Tree-Plus-Seedling	Unburned Plots	Pseudotsuga menziesii
4.77658	22.3797	30.9585	873.867	Tree-Plus-Seedling	Unburned Plots	Pseudotsuga menziesii				3.34186	-0.418635	Tree-Plus-Seedling	Unburned Plots	Pseudotsuga menziesii
2.77489	20.518	37.3959	884.242	Tree-Plus-Seedling	Unburned Plots	Pseudotsuga menziesii				2.65137	-0.603498	Tree-Plus-Seedling	Unburned Plots	Pseudotsuga menziesii
3.41074	21.2107	23.475	502.308	Tree-Plus-Seedling	Unburned Plots	Pseudotsuga menziesii				2.6321	0.492201	Tree-Plus-Seedling	Unburned Plots	Pseudotsuga menziesii
5.69844	22.416	31	890.755	Tree-Plus-Seedling	Unburned Plots	Pseudotsuga menziesii				3.49258	-0.511176	Tree-Plus-Seedling	Unburned Plots	Pseudotsuga menziesii
9.99234	20.1	14.0516	565.462	Tree-Plus-Seedling	Unburned Plots	Pseudotsuga menziesii				3.46149	-0.122801	Tree-Plus-Seedling	Unburned Plots	Pseudotsuga menziesii
8.54531	19.5265	16.4332	1049.03	Tree-Plus-Seedling	Unburned Plots	Pseudotsuga menziesii				3.58127	-1.31938	Tree-Plus-Seedling	Unburned Plots	Pseudotsuga menziesii
4.69982	22.4865	29.8199	576.583	Tree-Plus-Seedling	Unburned Plots	Pseudotsuga menziesii				3.08254	0.341809	Tree-Plus-Seedling	Unburned Plots	Pseudotsuga menziesii
0.757613	19.2028	54.3815	453.006	Tree-Plus-Seedling	Unburned Plots	Pseudotsuga menziesii				1.56669	0.291166	Tree-Plus-Seedling	Unburned Plots	Pseudotsuga menziesii
3.62306	20.7509	26.2742	674.813	Tree-Plus-Seedling	Unburned Plots	Pseudotsuga menziesii				2.7094	-0.0243844	Tree-Plus-Seedling	Unburned Plots	Pseudotsuga menziesii
5.30962	23.8643	18	574.123	Tree-Plus-Seedling	Unburned Plots	Pseudotsuga menziesii				3.53492	0.570894	Tree-Plus-Seedling	Unburned Plots	Pseudotsuga menziesii
5.1412	23.2982	26.3284	689.156	Tree-Plus-Seedling	Unburned Plots	Pseudotsuga menziesii				3.43922	0.164156	Tree-Plus-Seedling	Unburned Plots	Pseudotsuga menziesii
7	25.1825	16.7072	532.426	Tree-Plus-Seedling	Unburned Plots	Pseudotsuga menziesii				4.00286	0.74571	Tree-Plus-Seedling	Unburned Plots	Pseudotsuga menziesii
6.02663	20.2026	16.1027	769.514	Tree-Plus-Seedling	Unburned Plots	Pseudotsuga menziesii				3.10607	-0.392809	Tree-Plus-Seedling	Unburned Plots	Pseudotsuga menziesii
5.98753	22.5373	18.9387	708.119	Tree-Plus-Seedling	Unburned Plots	Pseudotsuga menziesii				3.48364	0.0284283	Tree-Plus-Seedling	Unburned Plots	Pseudotsuga menziesii
6.47728	20.3	29.38	1263.32	Tree-Plus-Seedling	Unburned Plots	Pseudotsuga menziesii				3.54345	-1.72704	Tree-Plus-Seedling	Unburned Plots	Pseudotsuga menziesii
7.43742	20.8147	23	802.5	Tree-Plus-Seedling	Unburned Plots	Pseudotsuga menziesii				3.39832	-0.534719	Tree-Plus-Seedling	Unburned Plots	Pseudotsuga menziesii
6.34864	20.3	39.2962	914.034	Tree-Plus-Seedling	Unburned Plots	Pseudotsuga menziesii				3.11682	-0.93157	Tree-Plus-Seedling	Unburned Plots	Pseudotsuga menziesii
4.28723	20.4493	139.913	1624.64	Tree-Plus-Seedling	Unburned Plots	Pseudotsuga menziesii				2.70751	-3.3028	Tree-Plus-Seedling	Unburned Plots	Pseudotsuga menziesii
4.47045	19.131	86.2754	1192.37	Tree-Plus-Seedling	Unburned Plots	Pseudotsuga menziesii				2.50232	-2.00524	Tree-Plus-Seedling	Unburned Plots	Pseudotsuga menziesii
5.43005	19.3253	79.6452	1323.63	Tree-Plus-Seedling	Unburned Plots	Pseudotsuga menziesii				2.85144	-2.31266	Tree-Plus-Seedling	Unburned Plots	Pseudotsuga menziesii
3.35412	18.1569	91.2854	1218.39	Tree-Plus-Seedling	Unburned Plots	Pseudotsuga menziesii				2.13741	-2.16106	Tree-Plus-Seedling	Unburned Plots	Pseudotsuga menziesii
6.0851	23.0961	32.3961	1015.61	Tree-Plus-Seedling	Unburned Plots	Pseudotsuga menziesii				3.78722	-0.768972	Tree-Plus-Seedling	Unburned Plots	Pseudotsuga menziesii
5.30703	22.4591	33	958.583	Tree-Plus-Seedling	Unburned Plots	Pseudotsuga menziesii				3.49418	-0.665046	Tree-Plus-Seedling	Unburned Plots	Pseudotsuga menziesii
3.88497	20.6855	35.0031	987.38	Tree-Plus-Seedling	Unburned Plots	Pseudotsuga menziesii				2.95513	-0.885684	Tree-Plus-Seedling	Unburned Plots	Pseudotsuga menziesii
8.7727	16.605	12	678.813	Tree-Plus-Seedling	Unburned Plots	Pseudotsuga menziesii				2.72106	-0.74659	Tree-Plus-Seedling	Unburned Plots	Pseudotsuga menziesii
7.93155	17.9527	15.8393	701.435	Tree-Plus-Seedling	Unburned Plots	Pseudotsuga menziesii				2.86191	-0.614552	Tree-Plus-Seedling	Unburned Plots	Pseudotsuga menziesii
3.53745	19.1027	55.8552	951.226	Tree-Plus-Seedling	Unburned Plots	Pseudotsuga menziesii				2.38861	-1.12844	Tree-Plus-Seedling	Unburned Plots	Pseudotsuga menziesii
7.52074	17.3174	44.651	942.539	Tree-Plus-Seedling	Unburned Plots	Pseudotsuga menziesii				2.67027	-1.48099	Tree-Plus-Seedling	Unburned Plots	Pseudotsuga menziesii
7.4	17.8603	69.5984	1119.68	Tree-Plus-Seedling	Unburned Plots	Pseudotsuga menziesii				2.72436	-2.03203	Tree-Plus-Seedling	Unburned Plots	Pseudotsuga menziesii
5.91939	20.0352	93.3513	1435.09	Tree-Plus-Seedling	Unburned Plots	Pseudotsuga menziesii				3.05334	-2.63256	Tree-Plus-Seedling	Unburned Plots	Pseudotsuga menziesii
5.94177	22.3114	45.4877	842.556	Tree-Plus-Seedling	Unburned Plots	Pseudotsuga menziesii				3.34228	-0.528742	Tree-Plus-Seedling	Unburned Plots	Pseudotsuga menziesii
6.12134	21.8678	76.2257	1165.26	Tree-Plus-Seedling	Unburned Plots	Pseudotsuga menziesii				3.3316	-1.62272	Tree-Plus-Seedling	Unburned Plots	Pseudotsuga menziesii
4.59363	22.5911	30.0257	784.993	Tree-Plus-Seedling	Unburned Plots	Pseudotsuga menziesii				3.28258	-0.155106	Tree-Plus-Seedling	Unburned Plots	Pseudotsuga menziesii
4.18649	22.024	23.0848	523.174	Tree-Plus-Seedling	Unburned Plots	Pseudotsuga menziesii				2.92414	0.497877	Tree-Plus-Seedling	Unburned Plots	Pseudotsuga menziesii
7.39713	20.1948	25.9195	1060.68	Tree-Plus-Seedling	Unburned Plots	Pseudotsuga menziesii				3.48822	-1.26848	Tree-Plus-Seedling	Unburned Plots	Pseudotsuga menziesii
7.0157	21.6868	23.7106	743.221	Tree-Plus-Seedling	Unburned Plots	Pseudotsuga menziesii				3.45154	-0.260702	Tree-Plus-Seedling	Unburned Plots	Pseudotsuga menziesii
7.51335	19.8859	32.7909	847.009	Tree-Plus-Seedling	Unburned Plots	Pseudotsuga menziesii				3.18637	-0.837756	Tree-Plus-Seedling	Unburned Plots	Pseudotsuga menziesii
7.15561	18.4869	33.0541	804.561	Tree-Plus-Seedling	Unburned Plots	Pseudotsuga menziesii				2.8168	-0.886547	Tree-Plus-Seedling	Unburned Plots	Pseudotsuga menziesii
6.51665	18.118	43.2234	960.238	Tree-Plus-Seedling	Unburned Plots	Pseudotsuga menziesii				2.71812	-1.35505	Tree-Plus-Seedling	Unburned Plots	Pseudotsuga menziesii
7.26693	17.293	38.9347	690.833	Tree-Plus-Seedling	Unburned Plots	Pseudotsuga menziesii				2.44042	-0.804263	Tree-Plus-Seedling	Unburned Plots	Pseudotsuga menziesii
7.61615	17.4027	46.9815	883.774	Tree-Plus-Seedling	Unburned Plots	Pseudotsuga menziesii				2.62629	-1.34859	Tree-Plus-Seedling	Unburned Plots	Pseudotsuga menziesii
5.43736	22.9128	28.4361	838.933	Tree-Plus-Seedling	Unburned Plots	Pseudotsuga menziesii				3.52725	-0.286893	Tree-Plus-Seedling	Unburned Plots	Pseudotsuga menziesii
6.70713	20.6747	11.3866	718.299	Tree-Plus-Seedling	Unburned Plots	Pseudotsuga menziesii				3.28469	-0.213048	Tree-Plus-Seedling	Unburned Plots	Pseudotsuga menziesii
8.27549	19.2028	12.9718	636.005	Tree-Plus-Seedling	Unburned Plots	Pseudotsuga menziesii				3.11991	-0.297344	Tree-Plus-Seedling	Unburned Plots	Pseudotsuga menziesii
7.13888	21.7218	11.3056	651.553	Tree-Plus-Seedling	Unburned Plots	Pseudotsuga menziesii				3.49061	0.0560759	Tree-Plus-Seedling	Unburned Plots	Pseudotsuga menziesii
8.6817	16.6706	18.8403	635.328	Tree-Plus-Seedling	Unburned Plots	Pseudotsuga menziesii				2.62487	-0.677204	Tree-Plus-Seedling	Unburned Plots	Pseudotsuga menziesii
8.30938	19.2015	16	650.435	Tree-Plus-Seedling	Unburned Plots	Pseudotsuga menziesii				3.11323	-0.357972	Tree-Plus-Seedling	Unburned Plots	Pseudotsuga menziesii
5.70132	20.0207	29.1371	1312.17	Tree-Plus-Seedling	Unburned Plots	Pseudotsuga menziesii				3.42806	-1.83408	Tree-Plus-Seedling	Unburned Plots	Pseudotsuga menziesii
3.44553	20.7502	29	870.014	Tree-Plus-Seedling	Unburned Plots	Pseudotsuga menziesii				2.84568	-0.516426	Tree-Plus-Seedling	Unburned Plots	Pseudotsuga menziesii
4.97426	22.3755	16.0126	834.908	Tree-Plus-Seedling	Unburned Plots	Pseudotsuga menziesii				3.45368	-0.22216	Tree-Plus-Seedling	Unburned Plots	Pseudotsuga menziesii
4.77711	19.2069	119.101	1571.17	Tree-Plus-Seedling	Unburned Plots	Pseudotsuga menziesii				2.64815	-3.19682	Tree-Plus-Seedling	Unburned Plots	Pseudotsuga menziesii
4.61503	19.5909	76.0255	1190.09	Tree-Plus-Seedling	Unburned Plots	Pseudotsuga menziesii				2.69513	-1.87415	Tree-Plus-Seedling	Unburned Plots	Pseudotsuga menziesii
4.15951	22.4816	20.11	604.821	Tree-Plus-Seedling	Unburned Plots	Pseudotsuga menziesii				3.1122	0.376869	Tree-Plus-Seedling	Unburned Plots	Pseudotsuga menziesii
6.44998	24.9481	21.3748	627.753	Tree-Plus-Seedling	Unburned Plots	Pseudotsuga menziesii				3.9314	0.478995	Tree-Plus-Seedling	Unburned Plots	Pseudotsuga menziesii
9.91688	20.0951	11.7826	641.612	Tree-Plus-Seedling	Unburned Plots	Pseudotsuga menziesii				3.54004	-0.289844	Tree-Plus-Seedling	Unburned Plots	Pseudotsuga menziesii
4.57746	22.9745	24	519	Tree-Plus-Seedling	Unburned Plots	Pseudotsuga menziesii				3.15585	0.595482	Tree-Plus-Seedling	Unburned Plots	Pseudotsuga menziesii
6.13942	25.4664	54.2696	997.692	Tree-Plus-Seedling	Unburned Plots	Pseudotsuga menziesii				4.07051	-0.599696	Tree-Plus-Seedling	Unburned Plots	Pseudotsuga menziesii
5.18425	23.577	41	543.447	Tree-Plus-Seedling	Unburned Plots	Pseudotsuga menziesii				3.2442	0.445334	Tree-Plus-Seedling	Unburned Plots	Pseudotsuga menziesii
4.85701	24.1144	42.9421	937.029	Tree-Plus-Seedling	Unburned Plots	Pseudotsuga menziesii				3.65923	-0.455212	Tree-Plus-Seedling	Unburned Plots	Pseudotsuga menziesii
3.30868	22.2986	65.8619	1124.13	Tree-Plus-Seedling	Unburned Plots	Pseudotsuga menziesii				3.07247	-1.222	Tree-Plus-Seedling	Unburned Plots	Pseudotsuga menziesii
4.20316	21.7039	35.7584	859.94	Tree-Plus-Seedling	Unburned Plots	Pseudotsuga menziesii				3.0758	-0.469747	Tree-Plus-Seedling	Unburned Plots	Pseudotsuga menziesii
1.12037	20.0228	33.0945	670.069	Tree-Plus-Seedling	Unburned Plots	Pseudotsuga menziesii				2.15722	-0.00473566	Tree-Plus-Seedling	Unburned Plots	Pseudotsuga menziesii
1.95413	19.9847	37.2865	761.699	Tree-Plus-Seedling	Unburned Plots	Pseudotsuga menziesii				2.31732	-0.317031	Tree-Plus-Seedling	Unburned Plots	Pseudotsuga menziesii
0.981588	19.697	34.2388	673.013	Tree-Plus-Seedling	Unburned Plots	Pseudotsuga menziesii				2.06668	-0.0526241	Tree-Plus-Seedling	Unburned Plots	Pseudotsuga menziesii
2.79297	21.3809	47.0501	857.48	Tree-Plus-Seedling	Unburned Plots	Pseudotsuga menziesii				2.7215	-0.504524	Tree-Plus-Seedling	Unburned Plots	Pseudotsuga menziesii
1.64081	20.6788	43.9526	349.125	Tree-Plus-Seedling	Unburned Plots	Pseudotsuga menziesii				1.96996	0.756032	Tree-Plus-Seedling	Unburned Plots	Pseudotsuga menziesii
6.58296	24.6172	20.6896	635.492	Tree-Plus-Seedling	Unburned Plots	Pseudotsuga menziesii				3.89699	0.416201	Tree-Plus-Seedling	Unburned Plots	Pseudotsuga menziesii
6.15287	24.0564	23.4365	707.435	Tree-Plus-Seedling	Unburned Plots	Pseudotsuga menziesii				3.77103	0.174179	Tree-Plus-Seedling	Unburned Plots	Pseudotsuga menziesii
1.12528	20.6891	33.2732	591.79	Tree-Plus-Seedling	Unburned Plots	Pseudotsuga menziesii				2.21531	0.269307	Tree-Plus-Seedling	Unburned Plots	Pseudotsuga menziesii
0.416219	19.8559	35	569.643	Tree-Plus-Seedling	Unburned Plots	Pseudotsuga menziesii				1.91648	0.250281	Tree-Plus-Seedling	Unburned Plots	Pseudotsuga menziesii
4.89213	22.8843	22.696	672.631	Tree-Plus-Seedling	Unburned Plots	Pseudotsuga menziesii				3.3365	0.196008	Tree-Plus-Seedling	Unburned Plots	Pseudotsuga menziesii
6.80492	24.2876	25.1734	792.298	Tree-Plus-Seedling	Unburned Plots	Pseudotsuga menziesii				3.97303	-0.05878	Tree-Plus-Seedling	Unburned Plots	Pseudotsuga menziesii
3.74117	20.5614	29.5143	872.446	Tree-Plus-Seedling	Unburned Plots	Pseudotsuga menziesii				2.84734	-0.567278	Tree-Plus-Seedling	Unburned Plots	Pseudotsuga menziesii
5.65901	21.9071	15.4099	767.194	Tree-Plus-Seedling	Unburned Plots	Pseudotsuga menziesii				3.39705	-0.149188	Tree-Plus-Seedling	Unburned Plots	Pseudotsuga menziesii
8.52433	19.0685	11.5656	717.804	Tree-Plus-Seedling	Unburned Plots	Pseudotsuga menziesii				3.21605	-0.520193	Tree-Plus-Seedling	Unburned Plots	Pseudotsuga menziesii
7.85075	18.413	15	700.658	Tree-Plus-Seedling	Unburned Plots	Pseudotsuga menziesii				2.94822	-0.544585	Tree-Plus-Seedling	Unburned Plots	Pseudotsuga menziesii
8.7	15.117	18	623.038	Tree-Plus-Seedling	Unburned Plots	Pseudotsuga menziesii				2.31413	-0.833703	Tree-Plus-Seedling	Unburned Plots	Pseudotsuga menziesii
6.5	21.0622	18.3259	853.753	Tree-Plus-Seedling	Unburned Plots	Pseudotsuga menziesii				3.40351	-0.539542	Tree-Plus-Seedling	Unburned Plots	Pseudotsuga menziesii
3.46633	21.3851	28.6563	511.284	Tree-Plus-Seedling	Unburned Plots	Pseudotsuga menziesii				2.64066	0.449243	Tree-Plus-Seedling	Unburned Plots	Pseudotsuga menziesii
6.45843	23.9801	27.1788	890.498	Tree-Plus-Seedling	Unburned Plots	Pseudotsuga menziesii				3.9397	-0.333718	Tree-Plus-Seedling	Unburned Plots	Pseudotsuga menziesii
5.12779	19.047	95.0521	1462.91	Tree-Plus-Seedling	Unburned Plots	Pseudotsuga menziesii				2.7594	-2.78902	Tree-Plus-Seedling	Unburned Plots	Pseudotsuga menziesii
2.92284	20.655	34.4603	659.048	Tree-Plus-Seedling	Unburned Plots	Pseudotsuga menziesii				2.51162	-0.017192	Tree-Plus-Seedling	Unburned Plots	Pseudotsuga menziesii
7.97919	20.9748	11.2085	823.277	Tree-Plus-Seedling	Unburned Plots	Pseudotsuga menziesii				3.62095	-0.509726	Tree-Plus-Seedling	Unburned Plots	Pseudotsuga menziesii
7.84974	21.5689	8	725.718	Tree-Plus-Seedling	Unburned Plots	Pseudotsuga menziesii				3.65552	-0.163482	Tree-Plus-Seedling	Unburned Plots	Pseudotsuga menziesii
6.9	24.9828	15.2975	499.211	Tree-Plus-Seedling	Unburned Plots	Pseudotsuga menziesii				3.92962	0.819628	Tree-Plus-Seedling	Unburned Plots	Pseudotsuga menziesii
0.438751	19.2297	36.7458	528.562	Tree-Plus-Seedling	Unburned Plots	Pseudotsuga menziesii				1.74242	0.259799	Tree-Plus-Seedling	Unburned Plots	Pseudotsuga menziesii
7.01022	20.112	47.7503	1052.34	Tree-Plus-Seedling	Unburned Plots	Pseudotsuga menziesii				3.23231	-1.3995	Tree-Plus-Seedling	Unburned Plots	Pseudotsuga menziesii
2.73038	20.0565	45.0642	677.682	Tree-Plus-Seedling	Unburned Plots	Pseudotsuga menziesii				2.29709	-0.205602	Tree-Plus-Seedling	Unburned Plots	Pseudotsuga menziesii
3.09988	20.9553	28.4478	992.476	Tree-Plus-Seedling	Unburned Plots	Pseudotsuga menziesii				2.95792	-0.76867	Tree-Plus-Seedling	Unburned Plots	Pseudotsuga menziesii
3.12303	20.6519	37.7525	555.083	Tree-Plus-Seedling	Unburned Plots	Pseudotsuga menziesii				2.41434	0.202395	Tree-Plus-Seedling	Unburned Plots	Pseudotsuga menziesii
3.45895	19.8037	44.992	1114.15	Tree-Plus-Seedling	Unburned Plots	Pseudotsuga menziesii				2.75846	-1.35756	Tree-Plus-Seedling	Unburned Plots	Pseudotsuga menziesii
3.12695	21.3304	27.501	582.822	Tree-Plus-Seedling	Unburned Plots	Pseudotsuga menziesii				2.65925	0.294782	Tree-Plus-Seedling	Unburned Plots	Pseudotsuga menziesii
3.23591	21.039	25.9691	621.099	Tree-Plus-Seedling	Unburned Plots	Pseudotsuga menziesii				2.66493	0.169277	Tree-Plus-Seedling	Unburned Plots	Pseudotsuga menziesii
4.48866	22.2993	21.8661	808.528	Tree-Plus-Seedling	Unburned Plots	Pseudotsuga menziesii				3.29863	-0.181569	Tree-Plus-Seedling	Unburned Plots	Pseudotsuga menziesii
6.86893	20.5854	30.1525	863.469	Tree-Plus-Seedling	Unburned Plots	Pseudotsuga menziesii				3.27279	-0.733588	Tree-Plus-Seedling	Unburned Plots	Pseudotsuga menziesii
4.5943	21.3034	31.2946	939.491	Tree-Plus-Seedling	Unburned Plots	Pseudotsuga menziesii				3.16162	-0.705417	Tree-Plus-Seedling	Unburned Plots	Pseudotsuga menziesii
8.7	17.9159	18	626.406	Tree-Plus-Seedling	Unburned Plots	Pseudotsuga menziesii				2.87325	-0.495962	Tree-Plus-Seedling	Unburned Plots	Pseudotsuga menziesii
3.70619	21.0596	28.9831	834.369	Tree-Plus-Seedling	Unburned Plots	Pseudotsuga menziesii				2.91001	-0.405574	Tree-Plus-Seedling	Unburned Plots	Pseudotsuga menziesii
3.36608	21.285	22.4702	555.949	Tree-Plus-Seedling	Unburned Plots	Pseudotsuga menziesii				2.69921	0.37916	Tree-Plus-Seedling	Unburned Plots	Pseudotsuga menziesii
2.13217	20.2502	48.4722	876.202	Tree-Plus-Seedling	Unburned Plots	Pseudotsuga menziesii				2.41112	-0.661843	Tree-Plus-Seedling	Unburned Plots	Pseudotsuga menziesii
6.88361	26.0004	45.9962	949.469	Tree-Plus-Seedling	Unburned Plots	Pseudotsuga menziesii				4.30206	-0.396674	Tree-Plus-Seedling	Unburned Plots	Pseudotsuga menziesii
1.91837	20.3752	41.9166	565.254	Tree-Plus-Seedling	Unburned Plots	Pseudotsuga menziesii				2.16773	0.18359	Tree-Plus-Seedling	Unburned Plots	Pseudotsuga menziesii
3.53555	22.7893	62.0999	956.199	Tree-Plus-Seedling	Unburned Plots	Pseudotsuga menziesii				3.07441	-0.731846	Tree-Plus-Seedling	Unburned Plots	Pseudotsuga menziesii
4.81154	24.5115	58.6768	1147.91	Tree-Plus-Seedling	Unburned Plots	Pseudotsuga menziesii				3.80158	-1.04264	Tree-Plus-Seedling	Unburned Plots	Pseudotsuga menziesii
4.68588	23.9933	69.1617	1210.2	Tree-Plus-Seedling	Unburned Plots	Pseudotsuga menziesii				3.65425	-1.33203	Tree-Plus-Seedling	Unburned Plots	Pseudotsuga menziesii
1.57022	21.5068	31	336.049	Tree-Plus-Seedling	Unburned Plots	Pseudotsuga menziesii				2.21791	0.992488	Tree-Plus-Seedling	Unburned Plots	Pseudotsuga menziesii
5.06386	22.3893	32.6291	900.605	Tree-Plus-Seedling	Unburned Plots	Pseudotsuga menziesii				3.39513	-0.51321	Tree-Plus-Seedling	Unburned Plots	Pseudotsuga menziesii
3.93155	22.9741	33.6146	654.261	Tree-Plus-Seedling	Unburned Plots	Pseudotsuga menziesii				3.11473	0.227537	Tree-Plus-Seedling	Unburned Plots	Pseudotsuga menziesii
2.23145	20.9629	45.1313	724.62	Tree-Plus-Seedling	Unburned Plots	Pseudotsuga menziesii				2.45137	-0.180178	Tree-Plus-Seedling	Unburned Plots	Pseudotsuga menziesii
5.02116	23.0488	37.7374	893.216	Tree-Plus-Seedling	Unburned Plots	Pseudotsuga menziesii				3.47165	-0.449348	Tree-Plus-Seedling	Unburned Plots	Pseudotsuga menziesii
8.58123	18.9186	12	730.399	Tree-Plus-Seedling	Unburned Plots	Pseudotsuga menziesii				3.20247	-0.576492	Tree-Plus-Seedling	Unburned Plots	Pseudotsuga menziesii
8.52637	17.5527	16.9	728.524	Tree-Plus-Seedling	Unburned Plots	Pseudotsuga menziesii				2.88185	-0.774379	Tree-Plus-Seedling	Unburned Plots	Pseudotsuga menziesii
8.28365	20.4859	16.4892	811.898	Tree-Plus-Seedling	Unburned Plots	Pseudotsuga menziesii				3.5124	-0.600023	Tree-Plus-Seedling	Unburned Plots	Pseudotsuga menziesii
7.87164	21.0913	11	810.831	Tree-Plus-Seedling	Unburned Plots	Pseudotsuga menziesii				3.61916	-0.456608	Tree-Plus-Seedling	Unburned Plots	Pseudotsuga menziesii
7.34431	21.038	11	717.016	Tree-Plus-Seedling	Unburned Plots	Pseudotsuga menziesii				3.44727	-0.20007	Tree-Plus-Seedling	Unburned Plots	Pseudotsuga menziesii
8.67585	18.2086	14.1556	592.281	Tree-Plus-Seedling	Unburned Plots	Pseudotsuga menziesii				2.92732	-0.34511	Tree-Plus-Seedling	Unburned Plots	Pseudotsuga menziesii
8.48376	18.4654	14.033	627.212	Tree-Plus-Seedling	Unburned Plots	Pseudotsuga menziesii				2.98545	-0.387231	Tree-Plus-Seedling	Unburned Plots	Pseudotsuga menziesii
7.90446	19.8401	16.6593	722.374	Tree-Plus-Seedling	Unburned Plots	Pseudotsuga menziesii				3.24602	-0.437467	Tree-Plus-Seedling	Unburned Plots	Pseudotsuga menziesii
7.02424	18.9609	27.1484	1157.89	Tree-Plus-Seedling	Unburned Plots	Pseudotsuga menziesii				3.2726	-1.64808	Tree-Plus-Seedling	Unburned Plots	Pseudotsuga menziesii
5.32301	22.2192	28.0141	691.151	Tree-Plus-Seedling	Unburned Plots	Pseudotsuga menziesii				3.23827	0.00227109	Tree-Plus-Seedling	Unburned Plots	Pseudotsuga menziesii
6.83463	16.7504	68.5839	987.283	Tree-Plus-Seedling	Unburned Plots	Pseudotsuga menziesii				2.30935	-1.80094	Tree-Plus-Seedling	Unburned Plots	Pseudotsuga menziesii
5.17788	19.5091	75.9165	1152.21	Tree-Plus-Seedling	Unburned Plots	Pseudotsuga menziesii				2.72235	-1.82349	Tree-Plus-Seedling	Unburned Plots	Pseudotsuga menziesii
6.30132	24.9013	23.9868	703.156	Tree-Plus-Seedling	Unburned Plots	Pseudotsuga menziesii				3.95098	0.27621	Tree-Plus-Seedling	Unburned Plots	Pseudotsuga menziesii
8.17938	18.8113	14.9652	716.882	Tree-Plus-Seedling	Unburned Plots	Pseudotsuga menziesii				3.08849	-0.554747	Tree-Plus-Seedling	Unburned Plots	Pseudotsuga menziesii
5.93682	23.6933	25.0181	737.887	Tree-Plus-Seedling	Unburned Plots	Pseudotsuga menziesii				3.68461	0.0550689	Tree-Plus-Seedling	Unburned Plots	Pseudotsuga menziesii
7.9089	20.8096	11	649.171	Tree-Plus-Seedling	Unburned Plots	Pseudotsuga menziesii				3.41659	-0.0944718	Tree-Plus-Seedling	Unburned Plots	Pseudotsuga menziesii
6.36292	22.8417	13	579.808	Tree-Plus-Seedling	Unburned Plots	Pseudotsuga menziesii				3.52413	0.405236	Tree-Plus-Seedling	Unburned Plots	Pseudotsuga menziesii
3.35677	20.8361	37.8344	901.648	Tree-Plus-Seedling	Unburned Plots	Pseudotsuga menziesii				2.80813	-0.645172	Tree-Plus-Seedling	Unburned Plots	Pseudotsuga menziesii
8.05678	20.0479	10.4459	624.998	Tree-Plus-Seedling	Unburned Plots	Pseudotsuga menziesii				3.26766	-0.133597	Tree-Plus-Seedling	Unburned Plots	Pseudotsuga menziesii
8.7	18.1014	16.5019	606.411	Tree-Plus-Seedling	Unburned Plots	Pseudotsuga menziesii				2.90352	-0.412375	Tree-Plus-Seedling	Unburned Plots	Pseudotsuga menziesii
4.47156	22.2375	31.7954	869.432	Tree-Plus-Seedling	Unburned Plots	Pseudotsuga menziesii				3.26027	-0.413372	Tree-Plus-Seedling	Unburned Plots	Pseudotsuga menziesii
7.30078	20.5592	15.9966	826.454	Tree-Plus-Seedling	Unburned Plots	Pseudotsuga menziesii				3.40815	-0.564553	Tree-Plus-Seedling	Unburned Plots	Pseudotsuga menziesii
4.06496	22.6137	32.6752	698.247	Tree-Plus-Seedling	Unburned Plots	Pseudotsuga menziesii				3.11062	0.0734788	Tree-Plus-Seedling	Unburned Plots	Pseudotsuga menziesii
2.92063	21.7449	23.7302	648.967	Tree-Plus-Seedling	Unburned Plots	Pseudotsuga menziesii				2.80578	0.223421	Tree-Plus-Seedling	Unburned Plots	Pseudotsuga menziesii
2.43337	22.0007	29.9038	320.993	Tree-Plus-Seedling	Unburned Plots	Pseudotsuga menziesii				2.43067	1.04749	Tree-Plus-Seedling	Unburned Plots	Pseudotsuga menziesii
7.21062	18.525	32.8938	795.657	Tree-Plus-Seedling	Unburned Plots	Pseudotsuga menziesii				2.82497	-0.861916	Tree-Plus-Seedling	Unburned Plots	Pseudotsuga menziesii
3.34418	21.719	33.5866	705.133	Tree-Plus-Seedling	Unburned Plots	Pseudotsuga menziesii				2.83187	-0.0179954	Tree-Plus-Seedling	Unburned Plots	Pseudotsuga menziesii
7.30099	17.2918	46.5286	1003.29	Tree-Plus-Seedling	Unburned Plots	Pseudotsuga menziesii				2.6764	-1.63521	Tree-Plus-Seedling	Unburned Plots	Pseudotsuga menziesii
0.448858	17.4083	47.3941	1352.83	Tree-Plus-Seedling	Unburned Plots	Pseudotsuga menziesii				2.06919	-2.08159	Tree-Plus-Seedling	Unburned Plots	Pseudotsuga menziesii
1.15758	20.3351	59.5879	229.552	Tree-Plus-Seedling	Unburned Plots	Pseudotsuga menziesii				1.5949	0.91985	Tree-Plus-Seedling	Unburned Plots	Pseudotsuga menziesii
4.2391	21.8673	40.391	815.839	Tree-Plus-Seedling	Unburned Plots	Pseudotsuga menziesii				3.03409	-0.377685	Tree-Plus-Seedling	Unburned Plots	Pseudotsuga menziesii
3.59595	21.2581	38.7917	456.644	Tree-Plus-Seedling	Unburned Plots	Pseudotsuga menziesii				2.49953	0.484378	Tree-Plus-Seedling	Unburned Plots	Pseudotsuga menziesii
0.841207	19.946	60.6596	269.561	Tree-Plus-Seedling	Unburned Plots	Pseudotsuga menziesii				1.50253	0.783759	Tree-Plus-Seedling	Unburned Plots	Pseudotsuga menziesii
0.349498	19.2725	47.2607	206.124	Tree-Plus-Seedling	Unburned Plots	Pseudotsuga menziesii				1.3501	0.987414	Tree-Plus-Seedling	Unburned Plots	Pseudotsuga menziesii
2.4466	18.8928	65.02	428.773	Tree-Plus-Seedling	Unburned Plots	Pseudotsuga menziesii				1.63021	0.131757	Tree-Plus-Seedling	Unburned Plots	Pseudotsuga menziesii
7.39522	24.8952	25.541	837.413	Tree-Plus-Seedling	Unburned Plots	Pseudotsuga menziesii				4.21506	-0.133047	Tree-Plus-Seedling	Unburned Plots	Pseudotsuga menziesii
5.50668	22.4904	31.0414	939.658	Tree-Plus-Seedling	Unburned Plots	Pseudotsuga menziesii				3.52633	-0.611596	Tree-Plus-Seedling	Unburned Plots	Pseudotsuga menziesii
4.57792	22.0797	43.1861	862.199	Tree-Plus-Seedling	Unburned Plots	Pseudotsuga menziesii				3.14408	-0.507176	Tree-Plus-Seedling	Unburned Plots	Pseudotsuga menziesii
4.17028	22.2493	41.0821	838.977	Tree-Plus-Seedling	Unburned Plots	Pseudotsuga menziesii				3.11649	-0.3887	Tree-Plus-Seedling	Unburned Plots	Pseudotsuga menziesii
1.5322	19.5322	27.0648	704.765	Tree-Plus-Seedling	Unburned Plots	Pseudotsuga menziesii				2.19868	-0.130217	Tree-Plus-Seedling	Unburned Plots	Pseudotsuga menziesii
6.31754	23.6638	16.8263	418.778	Tree-Plus-Seedling	Unburned Plots	Pseudotsuga menziesii				3.49876	0.878402	Tree-Plus-Seedling	Unburned Plots	Pseudotsuga menziesii
7.2	21.2261	25.9225	849.116	Tree-Plus-Seedling	Unburned Plots	Pseudotsuga menziesii				3.46703	-0.606811	Tree-Plus-Seedling	Unburned Plots	Pseudotsuga menziesii
7.44176	20.4582	32.8712	883.846	Tree-Plus-Seedling	Unburned Plots	Pseudotsuga menziesii				3.32405	-0.854283	Tree-Plus-Seedling	Unburned Plots	Pseudotsuga menziesii
6.94542	20.6792	32.0916	856.177	Tree-Plus-Seedling	Unburned Plots	Pseudotsuga menziesii				3.2794	-0.723152	Tree-Plus-Seedling	Unburned Plots	Pseudotsuga menziesii
4.07968	22.4788	19.0084	579.838	Tree-Plus-Seedling	Unburned Plots	Pseudotsuga menziesii				3.08607	0.451274	Tree-Plus-Seedling	Unburned Plots	Pseudotsuga menziesii
6.03624	24.5044	24.7565	716.221	Tree-Plus-Seedling	Unburned Plots	Pseudotsuga menziesii				3.84131	0.204887	Tree-Plus-Seedling	Unburned Plots	Pseudotsuga menziesii
6.50562	25.4074	61.0029	995.075	Tree-Plus-Seedling	Unburned Plots	Pseudotsuga menziesii				4.05232	-0.6731	Tree-Plus-Seedling	Unburned Plots	Pseudotsuga menziesii
2.43509	21.4659	45.3803	811.794	Tree-Plus-Seedling	Unburned Plots	Pseudotsuga menziesii				2.65938	-0.347277	Tree-Plus-Seedling	Unburned Plots	Pseudotsuga menziesii
1.93888	18.9709	27	947.266	Tree-Plus-Seedling	Unburned Plots	Pseudotsuga menziesii				2.37187	-0.822209	Tree-Plus-Seedling	Unburned Plots	Pseudotsuga menziesii
3.88381	22.2505	21.4452	498.549	Tree-Plus-Seedling	Unburned Plots	Pseudotsuga menziesii				2.91734	0.617102	Tree-Plus-Seedling	Unburned Plots	Pseudotsuga menziesii
3.59449	19.8408	37.8803	1113.17	Tree-Plus-Seedling	Unburned Plots	Pseudotsuga menziesii				2.84169	-1.30508	Tree-Plus-Seedling	Unburned Plots	Pseudotsuga menziesii
4	21.3095	30.8608	839.952	Tree-Plus-Seedling	Unburned Plots	Pseudotsuga menziesii				2.99038	-0.420143	Tree-Plus-Seedling	Unburned Plots	Pseudotsuga menziesii
3.85522	21.4832	35.9305	784.461	Tree-Plus-Seedling	Unburned Plots	Pseudotsuga menziesii				2.91136	-0.291194	Tree-Plus-Seedling	Unburned Plots	Pseudotsuga menziesii
2.43414	20.4261	54.0268	1214.74	Tree-Plus-Seedling	Unburned Plots	Pseudotsuga menziesii				2.7606	-1.53591	Tree-Plus-Seedling	Unburned Plots	Pseudotsuga menziesii
0.158321	18.1588	61.6414	890.358	Tree-Plus-Seedling	Unburned Plots	Pseudotsuga menziesii				1.62759	-0.936804	Tree-Plus-Seedling	Unburned Plots	Pseudotsuga menziesii
5.52712	19.7998	70.7461	1215.65	Tree-Plus-Seedling	Unburned Plots	Pseudotsuga menziesii				2.93029	-1.9261	Tree-Plus-Seedling	Unburned Plots	Pseudotsuga menziesii
5.39007	22.0371	37.0229	824.258	Tree-Plus-Seedling	Unburned Plots	Pseudotsuga menziesii				3.26299	-0.420783	Tree-Plus-Seedling	Unburned Plots	Pseudotsuga menziesii
5.32878	19.5828	59.5204	1133.77	Tree-Plus-Seedling	Unburned Plots	Pseudotsuga menziesii				2.87426	-1.65434	Tree-Plus-Seedling	Unburned Plots	Pseudotsuga menziesii
5.99291	20.7442	65.2361	1134.21	Tree-Plus-Seedling	Unburned Plots	Pseudotsuga menziesii				3.151	-1.59453	Tree-Plus-Seedling	Unburned Plots	Pseudotsuga menziesii
7.03191	17.7324	41.4563	746.095	Tree-Plus-Seedling	Unburned Plots	Pseudotsuga menziesii				2.5264	-0.891372	Tree-Plus-Seedling	Unburned Plots	Pseudotsuga menziesii
7.47269	16.2042	46.3914	734.802	Tree-Plus-Seedling	Unburned Plots	Pseudotsuga menziesii				2.23324	-1.11591	Tree-Plus-Seedling	Unburned Plots	Pseudotsuga menziesii
5.6557	21.8234	82.8853	1215.57	Tree-Plus-Seedling	Unburned Plots	Pseudotsuga menziesii				3.25111	-1.77483	Tree-Plus-Seedling	Unburned Plots	Pseudotsuga menziesii
3.73902	22.1677	58.59	978.582	Tree-Plus-Seedling	Unburned Plots	Pseudotsuga menziesii				3.0288	-0.849678	Tree-Plus-Seedling	Unburned Plots	Pseudotsuga menziesii
8.4	19.8435	12.6009	871.891	Tree-Plus-Seedling	Unburned Plots	Pseudotsuga menziesii				3.48897	-0.805246	Tree-Plus-Seedling	Unburned Plots	Pseudotsuga menziesii
8.59752	20.1956	10.3058	802.713	Tree-Plus-Seedling	Unburned Plots	Pseudotsuga menziesii				3.54008	-0.585388	Tree-Plus-Seedling	Unburned Plots	Pseudotsuga menziesii
5.23419	23.6546	19	586.409	Tree-Plus-Seedling	Unburned Plots	Pseudotsuga menziesii				3.48617	0.511593	Tree-Plus-Seedling	Unburned Plots	Pseudotsuga menziesii
4.72818	21.9404	33.3865	1085.21	Tree-Plus-Seedling	Unburned Plots	Pseudotsuga menziesii				3.42652	-1.01023	Tree-Plus-Seedling	Unburned Plots	Pseudotsuga menziesii
3.34641	20.54	45.2129	962.566	Tree-Plus-Seedling	Unburned Plots	Pseudotsuga menziesii				2.74496	-0.887165	Tree-Plus-Seedling	Unburned Plots	Pseudotsuga menziesii
5.3519	18.7222	91.4522	1367.12	Tree-Plus-Seedling	Unburned Plots	Pseudotsuga menziesii				2.66539	-2.5789	Tree-Plus-Seedling	Unburned Plots	Pseudotsuga menziesii
3.03632	20.5752	50.4465	975.817	Tree-Plus-Seedling	Unburned Plots	Pseudotsuga menziesii				2.67868	-0.93646	Tree-Plus-Seedling	Unburned Plots	Pseudotsuga menziesii
4.62191	22.5149	41.2412	936.56	Tree-Plus-Seedling	Unburned Plots	Pseudotsuga menziesii				3.32229	-0.624967	Tree-Plus-Seedling	Unburned Plots	Pseudotsuga menziesii
4.172	19.7824	126.073	1508.39	Tree-Plus-Seedling	Unburned Plots	Pseudotsuga menziesii				2.56268	-2.98705	Tree-Plus-Seedling	Unburned Plots	Pseudotsuga menziesii
4.20494	21.7726	43.1731	918.578	Tree-Plus-Seedling	Unburned Plots	Pseudotsuga menziesii				3.08433	-0.662009	Tree-Plus-Seedling	Unburned Plots	Pseudotsuga menziesii
2.35753	20.2074	31.3935	1001.59	Tree-Plus-Seedling	Unburned Plots	Pseudotsuga menziesii				2.69083	-0.861543	Tree-Plus-Seedling	Unburned Plots	Pseudotsuga menziesii
3.46819	20.215	32	1120.82	Tree-Plus-Seedling	Unburned Plots	Pseudotsuga menziesii				2.95356	-1.22587	Tree-Plus-Seedling	Unburned Plots	Pseudotsuga menziesii
3.5	21.5453	29.7583	623.007	Tree-Plus-Seedling	Unburned Plots	Pseudotsuga menziesii				2.77308	0.182862	Tree-Plus-Seedling	Unburned Plots	Pseudotsuga menziesii
2.91168	21.8167	38.95	627.168	Tree-Plus-Seedling	Unburned Plots	Pseudotsuga menziesii				2.67429	0.172	Tree-Plus-Seedling	Unburned Plots	Pseudotsuga menziesii
2.9995	22.0995	28.0799	577.049	Tree-Plus-Seedling	Unburned Plots	Pseudotsuga menziesii				2.78418	0.40737	Tree-Plus-Seedling	Unburned Plots	Pseudotsuga menziesii
4.92395	22.5375	33.2861	774.124	Tree-Plus-Seedling	Unburned Plots	Pseudotsuga menziesii				3.28104	-0.17916	Tree-Plus-Seedling	Unburned Plots	Pseudotsuga menziesii
1.76062	20.6317	34.3369	728.137	Tree-Plus-Seedling	Unburned Plots	Pseudotsuga menziesii				2.41147	-0.120405	Tree-Plus-Seedling	Unburned Plots	Pseudotsuga menziesii
3.2053	22.3075	42.6824	808.205	Tree-Plus-Seedling	Unburned Plots	Pseudotsuga menziesii				2.95213	-0.259989	Tree-Plus-Seedling	Unburned Plots	Pseudotsuga menziesii
4.19839	20.4094	129.681	1689.45	Tree-Plus-Seedling	Unburned Plots	Pseudotsuga menziesii				2.83148	-3.38538	Tree-Plus-Seedling	Unburned Plots	Pseudotsuga menziesii
5.80962	24.2147	19.1977	561.816	Tree-Plus-Seedling	Unburned Plots	Pseudotsuga menziesii				3.65263	0.605747	Tree-Plus-Seedling	Unburned Plots	Pseudotsuga menziesii
4.38017	22.5861	28.1214	713.739	Tree-Plus-Seedling	Unburned Plots	Pseudotsuga menziesii				3.20058	0.0473194	Tree-Plus-Seedling	Unburned Plots	Pseudotsuga menziesii
5.39761	23.7998	26.5226	735.212	Tree-Plus-Seedling	Unburned Plots	Pseudotsuga menziesii				3.61612	0.0956842	Tree-Plus-Seedling	Unburned Plots	Pseudotsuga menziesii
4.20018	19.6323	49.4801	1098.51	Tree-Plus-Seedling	Unburned Plots	Pseudotsuga menziesii				2.77608	-1.41818	Tree-Plus-Seedling	Unburned Plots	Pseudotsuga menziesii
3.88674	20.9142	32.8674	1118.61	Tree-Plus-Seedling	Unburned Plots	Pseudotsuga menziesii				3.14144	-1.16545	Tree-Plus-Seedling	Unburned Plots	Pseudotsuga menziesii
5.03835	22.2358	30.7359	787.496	Tree-Plus-Seedling	Unburned Plots	Pseudotsuga menziesii				3.27034	-0.237093	Tree-Plus-Seedling	Unburned Plots	Pseudotsuga menziesii
3.51995	22.0388	36.8945	367.644	Tree-Plus-Seedling	Unburned Plots	Pseudotsuga menziesii				2.57595	0.819504	Tree-Plus-Seedling	Unburned Plots	Pseudotsuga menziesii
6.75565	18.9	27.8167	1217.3	Tree-Plus-Seedling	Unburned Plots	Pseudotsuga menziesii				3.27355	-1.79133	Tree-Plus-Seedling	Unburned Plots	Pseudotsuga menziesii
7.68999	17.6913	33	906.05	Tree-Plus-Seedling	Unburned Plots	Pseudotsuga menziesii				2.82872	-1.26699	Tree-Plus-Seedling	Unburned Plots	Pseudotsuga menziesii
2.8828	20.9769	23.9864	531.5	Tree-Plus-Seedling	Unburned Plots	Pseudotsuga menziesii				2.53558	0.418848	Tree-Plus-Seedling	Unburned Plots	Pseudotsuga menziesii
8.84217	21.6137	10.2635	976.205	Tree-Plus-Seedling	Unburned Plots	Pseudotsuga menziesii				4.01897	-0.852741	Tree-Plus-Seedling	Unburned Plots	Pseudotsuga menziesii
7.60071	18.8586	46.1728	1024.91	Tree-Plus-Seedling	Unburned Plots	Pseudotsuga menziesii				3.05244	-1.51009	Tree-Plus-Seedling	Unburned Plots	Pseudotsuga menziesii
6.84574	21.3466	30.1931	963.644	Tree-Plus-Seedling	Unburned Plots	Pseudotsuga menziesii				3.51449	-0.885761	Tree-Plus-Seedling	Unburned Plots	Pseudotsuga menziesii
5.88096	23.3789	30.0209	764.221	Tree-Plus-Seedling	Unburned Plots	Pseudotsuga menziesii				3.59836	-0.0831856	Tree-Plus-Seedling	Unburned Plots	Pseudotsuga menziesii
6.6	19.7346	24.1118	1088	Tree-Plus-Seedling	Unburned Plots	Pseudotsuga menziesii				3.32651	-1.33166	Tree-Plus-Seedling	Unburned Plots	Pseudotsuga menziesii
6.91396	19.3873	26.8727	1152.81	Tree-Plus-Seedling	Unburned Plots	Pseudotsuga menziesii				3.33946	-1.57417	Tree-Plus-Seedling	Unburned Plots	Pseudotsuga menziesii
4.57232	22.6066	29.0461	764.831	Tree-Plus-Seedling	Unburned Plots	Pseudotsuga menziesii				3.27176	-0.0947501	Tree-Plus-Seedling	Unburned Plots	Pseudotsuga menziesii
3.13022	20.3247	38.5809	808.577	Tree-Plus-Seedling	Unburned Plots	Pseudotsuga menziesii				2.58162	-0.470683	Tree-Plus-Seedling	Unburned Plots	Pseudotsuga menziesii
5.43482	22.7658	24.3898	765.832	Tree-Plus-Seedling	Unburned Plots	Pseudotsuga menziesii				3.46204	-0.0939176	Tree-Plus-Seedling	Unburned Plots	Pseudotsuga menziesii
4.39896	21.4979	27.0103	821.183	Tree-Plus-Seedling	Unburned Plots	Pseudotsuga menziesii				3.09697	-0.345291	Tree-Plus-Seedling	Unburned Plots	Pseudotsuga menziesii
3.17943	22.4207	32.4403	789.069	Tree-Plus-Seedling	Unburned Plots	Pseudotsuga menziesii				3.03651	-0.120047	Tree-Plus-Seedling	Unburned Plots	Pseudotsuga menziesii
3.34362	20.9066	44.0305	1146.03	Tree-Plus-Seedling	Unburned Plots	Pseudotsuga menziesii				2.99928	-1.28581	Tree-Plus-Seedling	Unburned Plots	Pseudotsuga menziesii
3.24473	22.1804	33.7944	708.653	Tree-Plus-Seedling	Unburned Plots	Pseudotsuga menziesii				2.9113	0.0347192	Tree-Plus-Seedling	Unburned Plots	Pseudotsuga menziesii
5.89501	22.6971	31	888.389	Tree-Plus-Seedling	Unburned Plots	Pseudotsuga menziesii				3.57349	-0.482308	Tree-Plus-Seedling	Unburned Plots	Pseudotsuga menziesii
2.77864	21.1812	28.4589	557.52	Tree-Plus-Seedling	Unburned Plots	Pseudotsuga menziesii				2.54969	0.352385	Tree-Plus-Seedling	Unburned Plots	Pseudotsuga menziesii
3.55743	21.7174	29	572.527	Tree-Plus-Seedling	Unburned Plots	Pseudotsuga menziesii				2.77403	0.331082	Tree-Plus-Seedling	Unburned Plots	Pseudotsuga menziesii
7.1	19.623	30.0553	923.096	Tree-Plus-Seedling	Unburned Plots	Pseudotsuga menziesii				3.17049	-1.01287	Tree-Plus-Seedling	Unburned Plots	Pseudotsuga menziesii
2.56391	18.0639	58.0024	1024.28	Tree-Plus-Seedling	Unburned Plots	Pseudotsuga menziesii				2.09818	-1.39536	Tree-Plus-Seedling	Unburned Plots	Pseudotsuga menziesii
3.88046	23.5609	47.5211	1016.83	Tree-Plus-Seedling	Unburned Plots	Pseudotsuga menziesii				3.45131	-0.696927	Tree-Plus-Seedling	Unburned Plots	Pseudotsuga menziesii
6.70145	18.4983	49.8479	980.688	Tree-Plus-Seedling	Unburned Plots	Pseudotsuga menziesii				2.78454	-1.41945	Tree-Plus-Seedling	Unburned Plots	Pseudotsuga menziesii
3.40773	21.6293	38.8718	393.137	Tree-Plus-Seedling	Unburned Plots	Pseudotsuga menziesii				2.48686	0.697725	Tree-Plus-Seedling	Unburned Plots	Pseudotsuga menziesii
3.56215	20.2997	42.8266	900.4	Tree-Plus-Seedling	Unburned Plots	Pseudotsuga menziesii				2.68824	-0.758274	Tree-Plus-Seedling	Unburned Plots	Pseudotsuga menziesii
2.29273	21.6685	41.7037	361.01	Tree-Plus-Seedling	Unburned Plots	Pseudotsuga menziesii				2.28656	0.827095	Tree-Plus-Seedling	Unburned Plots	Pseudotsuga menziesii
0.958851	20.1961	51.6488	251.358	Tree-Plus-Seedling	Unburned Plots	Pseudotsuga menziesii				1.62487	0.920488	Tree-Plus-Seedling	Unburned Plots	Pseudotsuga menziesii
2.65018	21.8877	47.4982	382.434	Tree-Plus-Seedling	Unburned Plots	Pseudotsuga menziesii				2.35264	0.736322	Tree-Plus-Seedling	Unburned Plots	Pseudotsuga menziesii
7.27555	25.0654	26.2215	841.251	Tree-Plus-Seedling	Unburned Plots	Pseudotsuga menziesii				4.2303	-0.119468	Tree-Plus-Seedling	Unburned Plots	Pseudotsuga menziesii
2.27782	20.6223	25.889	581.173	Tree-Plus-Seedling	Unburned Plots	Pseudotsuga menziesii				2.41229	0.274123	Tree-Plus-Seedling	Unburned Plots	Pseudotsuga menziesii
7.61737	19.0564	28.5442	1007.94	Tree-Plus-Seedling	Unburned Plots	Pseudotsuga menziesii				3.22177	-1.31191	Tree-Plus-Seedling	Unburned Plots	Pseudotsuga menziesii
3.14194	20.153	27.4641	845.455	Tree-Plus-Seedling	Unburned Plots	Pseudotsuga menziesii				2.67437	-0.499925	Tree-Plus-Seedling	Unburned Plots	Pseudotsuga menziesii
1.83055	20.657	33.629	597.548	Tree-Plus-Seedling	Unburned Plots	Pseudotsuga menziesii				2.30936	0.206351	Tree-Plus-Seedling	Unburned Plots	Pseudotsuga menziesii
2.78774	20.1474	36.8774	1046.02	Tree-Plus-Seedling	Unburned Plots	Pseudotsuga menziesii				2.73567	-1.04566	Tree-Plus-Seedling	Unburned Plots	Pseudotsuga menziesii
3.95482	23.1877	57.7654	958.14	Tree-Plus-Seedling	Unburned Plots	Pseudotsuga menziesii				3.2489	-0.679753	Tree-Plus-Seedling	Unburned Plots	Pseudotsuga menziesii
2.76485	21.8744	49.8056	796.3	Tree-Plus-Seedling	Unburned Plots	Pseudotsuga menziesii				2.73572	-0.311515	Tree-Plus-Seedling	Unburned Plots	Pseudotsuga menziesii
6.24484	21.7486	52.5045	1026.4	Tree-Plus-Seedling	Unburned Plots	Pseudotsuga menziesii				3.38801	-1.12326	Tree-Plus-Seedling	Unburned Plots	Pseudotsuga menziesii
2.72535	21.0969	46.4161	1131.95	Tree-Plus-Seedling	Unburned Plots	Pseudotsuga menziesii				2.91856	-1.20859	Tree-Plus-Seedling	Unburned Plots	Pseudotsuga menziesii
4.79394	22.9842	40	548.552	Tree-Plus-Seedling	Unburned Plots	Pseudotsuga menziesii				3.08519	0.390254	Tree-Plus-Seedling	Unburned Plots	Pseudotsuga menziesii
5.88317	22.255	51.9295	896.959	Tree-Plus-Seedling	Unburned Plots	Pseudotsuga menziesii				3.32152	-0.71509	Tree-Plus-Seedling	Unburned Plots	Pseudotsuga menziesii
2.58724	21.1872	55	1064.59	Tree-Plus-Seedling	Unburned Plots	Pseudotsuga menziesii				2.78413	-1.0875	Tree-Plus-Seedling	Unburned Plots	Pseudotsuga menziesii
1.83692	21.8	31.1715	400.173	Tree-Plus-Seedling	Unburned Plots	Pseudotsuga menziesii				2.37199	0.853189	Tree-Plus-Seedling	Unburned Plots	Pseudotsuga menziesii
2.96588	21.7047	40.5516	619.93	Tree-Plus-Seedling	Unburned Plots	Pseudotsuga menziesii				2.63974	0.160736	Tree-Plus-Seedling	Unburned Plots	Pseudotsuga menziesii
5.38707	21.4854	90.8425	1289.48	Tree-Plus-Seedling	Unburned Plots	Pseudotsuga menziesii				3.15122	-2.04304	Tree-Plus-Seedling	Unburned Plots	Pseudotsuga menziesii
4.27575	23.1841	36.4547	811.393	Tree-Plus-Seedling	Unburned Plots	Pseudotsuga menziesii				3.32862	-0.176442	Tree-Plus-Seedling	Unburned Plots	Pseudotsuga menziesii
2.9005	22.2484	37.9003	572.095	Tree-Plus-Seedling	Unburned Plots	Pseudotsuga menziesii				2.71534	0.369944	Tree-Plus-Seedling	Unburned Plots	Pseudotsuga menziesii
2.20736	20.4594	40.03	1009.84	Tree-Plus-Seedling	Unburned Plots	Pseudotsuga menziesii				2.65739	-0.90687	Tree-Plus-Seedling	Unburned Plots	Pseudotsuga menziesii
8.72988	15.9853	30.0506	687.771	Tree-Plus-Seedling	Unburned Plots	Pseudotsuga menziesii				2.45333	-0.978755	Tree-Plus-Seedling	Unburned Plots	Pseudotsuga menziesii
6.36825	24.1473	23.7237	753.158	Tree-Plus-Seedling	Unburned Plots	Pseudotsuga menziesii				3.85959	0.0575013	Tree-Plus-Seedling	Unburned Plots	Pseudotsuga menziesii
4.62451	22.2241	31.6142	870.745	Tree-Plus-Seedling	Unburned Plots	Pseudotsuga menziesii				3.28154	-0.426041	Tree-Plus-Seedling	Unburned Plots	Pseudotsuga menziesii
5.49154	22.8479	34.6227	1090.84	Tree-Plus-Seedling	Unburned Plots	Pseudotsuga menziesii				3.70799	-0.966793	Tree-Plus-Seedling	Unburned Plots	Pseudotsuga menziesii
4.5263	21.4034	33.1684	978.364	Tree-Plus-Seedling	Unburned Plots	Pseudotsuga menziesii				3.19327	-0.799102	Tree-Plus-Seedling	Unburned Plots	Pseudotsuga menziesii
3.99195	19.4421	59.5774	1096.85	Tree-Plus-Seedling	Unburned Plots	Pseudotsuga menziesii				2.62554	-1.50122	Tree-Plus-Seedling	Unburned Plots	Pseudotsuga menziesii
3.39901	20.0945	46.9185	540.518	Tree-Plus-Seedling	Unburned Plots	Pseudotsuga menziesii				2.25358	0.0839278	Tree-Plus-Seedling	Unburned Plots	Pseudotsuga menziesii
4.71746	23.013	44.9318	575.455	Tree-Plus-Seedling	Unburned Plots	Pseudotsuga menziesii				3.06538	0.294804	Tree-Plus-Seedling	Unburned Plots	Pseudotsuga menziesii
7.73022	17.5901	37.8792	826.678	Tree-Plus-Seedling	Unburned Plots	Pseudotsuga menziesii				2.69992	-1.12266	Tree-Plus-Seedling	Unburned Plots	Pseudotsuga menziesii
7.04208	24.976	14.417	520.239	Tree-Plus-Seedling	Unburned Plots	Pseudotsuga menziesii				3.97492	0.765021	Tree-Plus-Seedling	Unburned Plots	Pseudotsuga menziesii
7.42659	20.4985	29.4948	847.899	Tree-Plus-Seedling	Unburned Plots	Pseudotsuga menziesii				3.32371	-0.7342	Tree-Plus-Seedling	Unburned Plots	Pseudotsuga menziesii
3.91921	19.3512	85.3375	1381.29	Tree-Plus-Seedling	Unburned Plots	Pseudotsuga menziesii				2.65452	-2.40456	Tree-Plus-Seedling	Unburned Plots	Pseudotsuga menziesii
5.40713	21.5079	68.3974	1199.72	Tree-Plus-Seedling	Unburned Plots	Pseudotsuga menziesii				3.2571	-1.65073	Tree-Plus-Seedling	Unburned Plots	Pseudotsuga menziesii
6.34688	20.7996	66.2698	1129.57	Tree-Plus-Seedling	Unburned Plots	Pseudotsuga menziesii				3.19837	-1.60512	Tree-Plus-Seedling	Unburned Plots	Pseudotsuga menziesii
4.98743	21.9665	61.4239	961.44	Tree-Plus-Seedling	Unburned Plots	Pseudotsuga menziesii				3.12301	-0.928057	Tree-Plus-Seedling	Unburned Plots	Pseudotsuga menziesii
2.97407	20.9487	35.8427	971.062	Tree-Plus-Seedling	Unburned Plots	Pseudotsuga menziesii				2.85877	-0.764809	Tree-Plus-Seedling	Unburned Plots	Pseudotsuga menziesii
2.78778	21.0486	30.2543	588.985	Tree-Plus-Seedling	Unburned Plots	Pseudotsuga menziesii				2.53953	0.244219	Tree-Plus-Seedling	Unburned Plots	Pseudotsuga menziesii
2.85876	20.9106	31.9468	615.777	Tree-Plus-Seedling	Unburned Plots	Pseudotsuga menziesii				2.53335	0.14402	Tree-Plus-Seedling	Unburned Plots	Pseudotsuga menziesii
6.29403	24.6923	22.9142	618.913	Tree-Plus-Seedling	Unburned Plots	Pseudotsuga menziesii				3.83808	0.466901	Tree-Plus-Seedling	Unburned Plots	Pseudotsuga menziesii
6.46198	20.2	32.3998	811.182	Tree-Plus-Seedling	Unburned Plots	Pseudotsuga menziesii				3.07232	-0.64477	Tree-Plus-Seedling	Unburned Plots	Pseudotsuga menziesii
3.65731	21.1546	28.8775	852.875	Tree-Plus-Seedling	Unburned Plots	Pseudotsuga menziesii				2.94033	-0.435809	Tree-Plus-Seedling	Unburned Plots	Pseudotsuga menziesii
8.50594	19.5317	17.9406	1025.15	Tree-Plus-Seedling	Unburned Plots	Pseudotsuga menziesii				3.54214	-1.26879	Tree-Plus-Seedling	Unburned Plots	Pseudotsuga menziesii
5.26896	23.8153	22.1243	608.417	Tree-Plus-Seedling	Unburned Plots	Pseudotsuga menziesii				3.51812	0.451505	Tree-Plus-Seedling	Unburned Plots	Pseudotsuga menziesii
8.9	14.3781	13	580.823	Tree-Plus-Seedling	Unburned Plots	Pseudotsuga menziesii				2.19624	-0.79508	Tree-Plus-Seedling	Unburned Plots	Pseudotsuga menziesii
3.62671	20.3478	33.2346	1151.21	Tree-Plus-Seedling	Unburned Plots	Pseudotsuga menziesii				3.02044	-1.30324	Tree-Plus-Seedling	Unburned Plots	Pseudotsuga menziesii
3.74702	22.3058	29.2737	603.368	Tree-Plus-Seedling	Unburned Plots	Pseudotsuga menziesii				2.94394	0.31429	Tree-Plus-Seedling	Unburned Plots	Pseudotsuga menziesii
2.77866	22.0033	25.2134	536.549	Tree-Plus-Seedling	Unburned Plots	Pseudotsuga menziesii				2.71974	0.530258	Tree-Plus-Seedling	Unburned Plots	Pseudotsuga menziesii
6.01954	23.8677	25.5182	719.672	Tree-Plus-Seedling	Unburned Plots	Pseudotsuga menziesii				3.70957	0.112911	Tree-Plus-Seedling	Unburned Plots	Pseudotsuga menziesii
8.61093	18.3447	13.5531	595.657	Tree-Plus-Seedling	Unburned Plots	Pseudotsuga menziesii				2.95342	-0.328206	Tree-Plus-Seedling	Unburned Plots	Pseudotsuga menziesii
6.26826	19.8621	40.3445	915.375	Tree-Plus-Seedling	Unburned Plots	Pseudotsuga menziesii				3.0114	-0.992117	Tree-Plus-Seedling	Unburned Plots	Pseudotsuga menziesii
5.58254	23.3307	23.5182	761.99	Tree-Plus-Seedling	Unburned Plots	Pseudotsuga menziesii				3.59825	-0.0168376	Tree-Plus-Seedling	Unburned Plots	Pseudotsuga menziesii
3.67827	20.6647	18	541.885	Tree-Plus-Seedling	Unburned Plots	Pseudotsuga menziesii				2.64258	0.352248	Tree-Plus-Seedling	Unburned Plots	Pseudotsuga menziesii
6.05017	22.8837	24.048	698.179	Tree-Plus-Seedling	Unburned Plots	Pseudotsuga menziesii				3.51016	0.0535699	Tree-Plus-Seedling	Unburned Plots	Pseudotsuga menziesii
3.17744	20.9059	25.4825	585.923	Tree-Plus-Seedling	Unburned Plots	Pseudotsuga menziesii				2.60131	0.246837	Tree-Plus-Seedling	Unburned Plots	Pseudotsuga menziesii
3.15597	21.3785	48.3748	825.635	Tree-Plus-Seedling	Unburned Plots	Pseudotsuga menziesii				2.73073	-0.457824	Tree-Plus-Seedling	Unburned Plots	Pseudotsuga menziesii
7.72525	17.4992	35.5446	827.488	Tree-Plus-Seedling	Unburned Plots	Pseudotsuga menziesii				2.70095	-1.11803	Tree-Plus-Seedling	Unburned Plots	Pseudotsuga menziesii
4.56683	20.1118	65.6349	1266.16	Tree-Plus-Seedling	Unburned Plots	Pseudotsuga menziesii				2.94801	-1.91645	Tree-Plus-Seedling	Unburned Plots	Pseudotsuga menziesii
9.99796	19.4975	8.97965	679.777	Tree-Plus-Seedling	Unburned Plots	Pseudotsuga menziesii				3.49126	-0.441706	Tree-Plus-Seedling	Unburned Plots	Pseudotsuga menziesii
2.86203	19.9241	33	997.152	Tree-Plus-Seedling	Unburned Plots	Pseudotsuga menziesii				2.68734	-0.927822	Tree-Plus-Seedling	Unburned Plots	Pseudotsuga menziesii
0.575201	19.7987	32.037	532.745	Tree-Plus-Seedling	Unburned Plots	Pseudotsuga menziesii				1.91669	0.347152	Tree-Plus-Seedling	Unburned Plots	Pseudotsuga menziesii
0.39384	18.4602	35.9433	523.544	Tree-Plus-Seedling	Unburned Plots	Pseudotsuga menziesii				1.58515	0.185769	Tree-Plus-Seedling	Unburned Plots	Pseudotsuga menziesii
7.30881	20.4947	34.9119	941.37	Tree-Plus-Seedling	Unburned Plots	Pseudotsuga menziesii				3.35021	-0.999261	Tree-Plus-Seedling	Unburned Plots	Pseudotsuga menziesii
3.74536	20.0654	55.8588	1184.81	Tree-Plus-Seedling	Unburned Plots	Pseudotsuga menziesii				2.828	-1.59866	Tree-Plus-Seedling	Unburned Plots	Pseudotsuga menziesii
1.4902	20.5834	35.3072	610.606	Tree-Plus-Seedling	Unburned Plots	Pseudotsuga menziesii				2.24608	0.172679	Tree-Plus-Seedling	Unburned Plots	Pseudotsuga menziesii
5.77569	23.7066	26.3879	749.77	Tree-Plus-Seedling	Unburned Plots	Pseudotsuga menziesii				3.66488	0.0266702	Tree-Plus-Seedling	Unburned Plots	Pseudotsuga menziesii
2.65416	20.9112	30.2388	963.97	Tree-Plus-Seedling	Unburned Plots	Pseudotsuga menziesii				2.8459	-0.690635	Tree-Plus-Seedling	Unburned Plots	Pseudotsuga menziesii
7.6414	18.3615	59.8916	825.449	Tree-Plus-Seedling	Unburned Plots	Pseudotsuga menziesii				2.66027	-1.18479	Tree-Plus-Seedling	Unburned Plots	Pseudotsuga menziesii
3.29825	22.2371	51.2318	961.197	Tree-Plus-Seedling	Unburned Plots	Pseudotsuga menziesii				3.02502	-0.716435	Tree-Plus-Seedling	Unburned Plots	Pseudotsuga menziesii
1.3935	19.3083	85.6433	1112.18	Tree-Plus-Seedling	Unburned Plots	Pseudotsuga menziesii				2.04013	-1.59693	Tree-Plus-Seedling	Unburned Plots	Pseudotsuga menziesii
2.82089	21.5176	39.4996	980.068	Tree-Plus-Seedling	Unburned Plots	Pseudotsuga menziesii				2.92916	-0.735121	Tree-Plus-Seedling	Unburned Plots	Pseudotsuga menziesii
8.6	18.9873	12	604.444	Tree-Plus-Seedling	Unburned Plots	Pseudotsuga menziesii				3.10045	-0.258103	Tree-Plus-Seedling	Unburned Plots	Pseudotsuga menziesii
8.7	16.3646	17.9161	617.892	Tree-Plus-Seedling	Unburned Plots	Pseudotsuga menziesii				2.5578	-0.666109	Tree-Plus-Seedling	Unburned Plots	Pseudotsuga menziesii
7.32059	20.4038	11	683.908	Tree-Plus-Seedling	Unburned Plots	Pseudotsuga menziesii				3.28691	-0.195315	Tree-Plus-Seedling	Unburned Plots	Pseudotsuga menziesii
4.78882	23.1101	28.4285	742.727	Tree-Plus-Seedling	Unburned Plots	Pseudotsuga menziesii				3.38611	0.0138165	Tree-Plus-Seedling	Unburned Plots	Pseudotsuga menziesii
7.15547	18.2452	34.613	816.575	Tree-Plus-Seedling	Unburned Plots	Pseudotsuga menziesii				2.76736	-0.957825	Tree-Plus-Seedling	Unburned Plots	Pseudotsuga menziesii
3.82206	21.5026	26.1693	698.941	Tree-Plus-Seedling	Unburned Plots	Pseudotsuga menziesii				2.90987	-0.00209767	Tree-Plus-Seedling	Unburned Plots	Pseudotsuga menziesii
5.19141	22.6914	32.0859	893.824	Tree-Plus-Seedling	Unburned Plots	Pseudotsuga menziesii				3.47092	-0.462625	Tree-Plus-Seedling	Unburned Plots	Pseudotsuga menziesii
5.21798	24.9735	52.4326	1050.49	Tree-Plus-Seedling	Unburned Plots	Pseudotsuga menziesii				3.90919	-0.722183	Tree-Plus-Seedling	Unburned Plots	Pseudotsuga menziesii
5.53727	25.1565	46.037	931.882	Tree-Plus-Seedling	Unburned Plots	Pseudotsuga menziesii				3.93063	-0.377559	Tree-Plus-Seedling	Unburned Plots	Pseudotsuga menziesii
7.48238	17.2318	41.3566	919.13	Tree-Plus-Seedling	Unburned Plots	Pseudotsuga menziesii				2.6528	-1.40667	Tree-Plus-Seedling	Unburned Plots	Pseudotsuga menziesii
3.20533	22.1008	28.7197	534.751	Tree-Plus-Seedling	Unburned Plots	Pseudotsuga menziesii				2.7681	0.494881	Tree-Plus-Seedling	Unburned Plots	Pseudotsuga menziesii
2.92162	21.8859	22.5769	726.053	Tree-Plus-Seedling	Unburned Plots	Pseudotsuga menziesii				2.91569	0.0591254	Tree-Plus-Seedling	Unburned Plots	Pseudotsuga menziesii
5.8123	25.112	62.8642	1083.24	Tree-Plus-Seedling	Unburned Plots	Pseudotsuga menziesii				3.96499	-0.899971	Tree-Plus-Seedling	Unburned Plots	Pseudotsuga menziesii
6.07264	22.5147	30.303	730.455	Tree-Plus-Seedling	Unburned Plots	Pseudotsuga menziesii				3.41932	-0.120216	Tree-Plus-Seedling	Unburned Plots	Pseudotsuga menziesii
5.10728	21.6823	57.3196	1013.14	Tree-Plus-Seedling	Unburned Plots	Pseudotsuga menziesii				3.16519	-1.06709	Tree-Plus-Seedling	Unburned Plots	Pseudotsuga menziesii
5.08417	22.2848	33.364	1037.25	Tree-Plus-Seedling	Unburned Plots	Pseudotsuga menziesii				3.49952	-0.870302	Tree-Plus-Seedling	Unburned Plots	Pseudotsuga menziesii
6.69367	24.0607	25.0633	748.584	Tree-Plus-Seedling	Unburned Plots	Pseudotsuga menziesii				3.87237	0.0285849	Tree-Plus-Seedling	Unburned Plots	Pseudotsuga menziesii
2.96983	20.628	35.9066	912.717	Tree-Plus-Seedling	Unburned Plots	Pseudotsuga menziesii				2.73918	-0.660618	Tree-Plus-Seedling	Unburned Plots	Pseudotsuga menziesii
7.17096	18.8016	26.0028	1047.01	Tree-Plus-Seedling	Unburned Plots	Pseudotsuga menziesii				3.16656	-1.39411	Tree-Plus-Seedling	Unburned Plots	Pseudotsuga menziesii
1.10922	19.1559	40.0045	921.064	Tree-Plus-Seedling	Unburned Plots	Pseudotsuga menziesii				2.16285	-0.783087	Tree-Plus-Seedling	Unburned Plots	Pseudotsuga menziesii
2.47221	20.4648	37.2672	1087.57	Tree-Plus-Seedling	Unburned Plots	Pseudotsuga menziesii				2.79075	-1.09312	Tree-Plus-Seedling	Unburned Plots	Pseudotsuga menziesii
7.39892	20.5897	14	726.652	Tree-Plus-Seedling	Unburned Plots	Pseudotsuga menziesii				3.35041	-0.305146	Tree-Plus-Seedling	Unburned Plots	Pseudotsuga menziesii
6.4496	24.0809	26.5039	821.635	Tree-Plus-Seedling	Unburned Plots	Pseudotsuga menziesii				3.89934	-0.145593	Tree-Plus-Seedling	Unburned Plots	Pseudotsuga menziesii
2.55573	21.9919	39.4164	586.884	Tree-Plus-Seedling	Unburned Plots	Pseudotsuga menziesii				2.61804	0.310859	Tree-Plus-Seedling	Unburned Plots	Pseudotsuga menziesii
1.96476	21.1327	41.4461	324.186	Tree-Plus-Seedling	Unburned Plots	Pseudotsuga menziesii				2.10212	0.873291	Tree-Plus-Seedling	Unburned Plots	Pseudotsuga menziesii
4.30942	20.7188	135.589	1585.97	Tree-Plus-Seedling	Unburned Plots	Pseudotsuga menziesii				2.76306	-3.14273	Tree-Plus-Seedling	Unburned Plots	Pseudotsuga menziesii
5.28515	21.8801	49.3539	967.929	Tree-Plus-Seedling	Unburned Plots	Pseudotsuga menziesii				3.25165	-0.881596	Tree-Plus-Seedling	Unburned Plots	Pseudotsuga menziesii
2.91703	21.3667	40.3153	1013.29	Tree-Plus-Seedling	Unburned Plots	Pseudotsuga menziesii				2.93707	-0.847711	Tree-Plus-Seedling	Unburned Plots	Pseudotsuga menziesii
0.700052	18.0334	56	867.721	Tree-Plus-Seedling	Unburned Plots	Pseudotsuga menziesii				1.70262	-0.88624	Tree-Plus-Seedling	Unburned Plots	Pseudotsuga menziesii
4.72368	21.4252	103.251	1379.05	Tree-Plus-Seedling	Unburned Plots	Pseudotsuga menziesii				3.03012	-2.32556	Tree-Plus-Seedling	Unburned Plots	Pseudotsuga menziesii
6.82118	22.4161	32.187	725.773	Tree-Plus-Seedling	Unburned Plots	Pseudotsuga menziesii				3.48394	-0.179695	Tree-Plus-Seedling	Unburned Plots	Pseudotsuga menziesii
2.9011	21.5891	47.5821	836.093	Tree-Plus-Seedling	Unburned Plots	Pseudotsuga menziesii				2.75344	-0.43644	Tree-Plus-Seedling	Unburned Plots	Pseudotsuga menziesii
0.839945	20.4429	36.9706	483.802	Tree-Plus-Seedling	Unburned Plots	Pseudotsuga menziesii				1.99525	0.49469	Tree-Plus-Seedling	Unburned Plots	Pseudotsuga menziesii
7.07972	24.9784	24.6014	815.251	Tree-Plus-Seedling	Unburned Plots	Pseudotsuga menziesii				4.17462	-0.0421321	Tree-Plus-Seedling	Unburned Plots	Pseudotsuga menziesii
8.16285	16.982	26.1562	749.575	Tree-Plus-Seedling	Unburned Plots	Pseudotsuga menziesii				2.66233	-0.94497	Tree-Plus-Seedling	Unburned Plots	Pseudotsuga menziesii
8.06112	19.5568	18	885.606	Tree-Plus-Seedling	Unburned Plots	Pseudotsuga menziesii				3.35385	-0.895006	Tree-Plus-Seedling	Unburned Plots	Pseudotsuga menziesii
2.85432	21.5475	43.0339	738.151	Tree-Plus-Seedling	Unburned Plots	Pseudotsuga menziesii				2.68379	-0.162672	Tree-Plus-Seedling	Unburned Plots	Pseudotsuga menziesii
3.91921	19.3512	85.3375	1381.29	Tree-Plus-Seedling	Unburned Plots	Pseudotsuga menziesii				2.65452	-2.40456	Tree-Plus-Seedling	Unburned Plots	Pseudotsuga menziesii
2.58724	21.1872	55	1064.59	Tree-Plus-Seedling	Unburned Plots	Pseudotsuga menziesii				2.78413	-1.0875	Tree-Plus-Seedling	Unburned Plots	Pseudotsuga menziesii
3.45895	19.8037	44.992	1114.15	Tree-Plus-Seedling	Unburned Plots	Pseudotsuga menziesii				2.75846	-1.35756	Tree-Plus-Seedling	Unburned Plots	Pseudotsuga menziesii
5.03835	22.2358	30.7359	787.496	Tree-Plus-Seedling	Unburned Plots	Pseudotsuga menziesii				3.27034	-0.237093	Tree-Plus-Seedling	Unburned Plots	Pseudotsuga menziesii
0.438751	19.2297	36.7458	528.562	Tree-Plus-Seedling	Unburned Plots	Pseudotsuga menziesii				1.74242	0.259799	Tree-Plus-Seedling	Unburned Plots	Pseudotsuga menziesii
7.50997	18.6623	57.1853	955.511	Tree-Plus-Seedling	Unburned Plots	Pseudotsuga menziesii				2.84595	-1.44053	Tree-Plus-Seedling	Unburned Plots	Pseudotsuga menziesii
1.96527	20.494	48.1789	339.143	Tree-Plus-Seedling	Unburned Plots	Pseudotsuga menziesii				1.9345	0.706641	Tree-Plus-Seedling	Unburned Plots	Pseudotsuga menziesii
6.5	21.0622	18.3259	853.753	Tree-Plus-Seedling	Unburned Plots	Pseudotsuga menziesii				3.40351	-0.539542	Tree-Plus-Seedling	Unburned Plots	Pseudotsuga menziesii
2.43509	21.4659	45.3803	811.794	Tree-Plus-Seedling	Unburned Plots	Pseudotsuga menziesii				2.65938	-0.347277	Tree-Plus-Seedling	Unburned Plots	Pseudotsuga menziesii
5.2526	21.3542	16	845.825	Tree-Plus-Seedling	Unburned Plots	Pseudotsuga menziesii				3.29982	-0.391901	Tree-Plus-Seedling	Unburned Plots	Pseudotsuga menziesii
7.21062	18.525	32.8938	795.657	Tree-Plus-Seedling	Unburned Plots	Pseudotsuga menziesii				2.82497	-0.861916	Tree-Plus-Seedling	Unburned Plots	Pseudotsuga menziesii
5.87623	21.0392	15.9668	756.807	Tree-Plus-Seedling	Unburned Plots	Pseudotsuga menziesii				3.24053	-0.248	Tree-Plus-Seedling	Unburned Plots	Pseudotsuga menziesii
5.39761	23.7998	26.5226	735.212	Tree-Plus-Seedling	Unburned Plots	Pseudotsuga menziesii				3.61612	0.0956842	Tree-Plus-Seedling	Unburned Plots	Pseudotsuga menziesii
3.40773	21.6293	38.8718	393.137	Tree-Plus-Seedling	Unburned Plots	Pseudotsuga menziesii				2.48686	0.697725	Tree-Plus-Seedling	Unburned Plots	Pseudotsuga menziesii
6.27687	22.5692	14.3078	719.522	Tree-Plus-Seedling	Unburned Plots	Pseudotsuga menziesii				3.57859	0.0218318	Tree-Plus-Seedling	Unburned Plots	Pseudotsuga menziesii
2.9995	22.0995	28.0799	577.049	Tree-Plus-Seedling	Unburned Plots	Pseudotsuga menziesii				2.78418	0.40737	Tree-Plus-Seedling	Unburned Plots	Pseudotsuga menziesii
6.89874	19.0472	27	1027.56	Tree-Plus-Seedling	Unburned Plots	Pseudotsuga menziesii				3.15116	-1.30697	Tree-Plus-Seedling	Unburned Plots	Pseudotsuga menziesii
4.16235	23.4395	58.1401	1002.4	Tree-Plus-Seedling	Unburned Plots	Pseudotsuga menziesii				3.36623	-0.773109	Tree-Plus-Seedling	Unburned Plots	Pseudotsuga menziesii
5.23419	23.6546	19	586.409	Tree-Plus-Seedling	Unburned Plots	Pseudotsuga menziesii				3.48617	0.511593	Tree-Plus-Seedling	Unburned Plots	Pseudotsuga menziesii
5.93682	23.6933	25.0181	737.887	Tree-Plus-Seedling	Unburned Plots	Pseudotsuga menziesii				3.68461	0.0550689	Tree-Plus-Seedling	Unburned Plots	Pseudotsuga menziesii
7	22.2549	26.5487	885.23	Tree-Plus-Seedling	Unburned Plots	Pseudotsuga menziesii				3.6724	-0.561581	Tree-Plus-Seedling	Unburned Plots	Pseudotsuga menziesii
5.88096	23.3789	30.0209	764.221	Tree-Plus-Seedling	Unburned Plots	Pseudotsuga menziesii				3.59836	-0.0831856	Tree-Plus-Seedling	Unburned Plots	Pseudotsuga menziesii
3.99195	19.4421	59.5774	1096.85	Tree-Plus-Seedling	Unburned Plots	Pseudotsuga menziesii				2.62554	-1.50122	Tree-Plus-Seedling	Unburned Plots	Pseudotsuga menziesii
3.12695	21.3304	27.501	582.822	Tree-Plus-Seedling	Unburned Plots	Pseudotsuga menziesii				2.65925	0.294782	Tree-Plus-Seedling	Unburned Plots	Pseudotsuga menziesii
5.38707	21.4854	90.8425	1289.48	Tree-Plus-Seedling	Unburned Plots	Pseudotsuga menziesii				3.15122	-2.04304	Tree-Plus-Seedling	Unburned Plots	Pseudotsuga menziesii
3.88674	20.9142	32.8674	1118.61	Tree-Plus-Seedling	Unburned Plots	Pseudotsuga menziesii				3.14144	-1.16545	Tree-Plus-Seedling	Unburned Plots	Pseudotsuga menziesii
3.5	21.5453	29.7583	623.007	Tree-Plus-Seedling	Unburned Plots	Pseudotsuga menziesii				2.77308	0.182862	Tree-Plus-Seedling	Unburned Plots	Pseudotsuga menziesii
3.2053	22.3075	42.6824	808.205	Tree-Plus-Seedling	Unburned Plots	Pseudotsuga menziesii				2.95213	-0.259989	Tree-Plus-Seedling	Unburned Plots	Pseudotsuga menziesii
2.78778	21.0486	30.2543	588.985	Tree-Plus-Seedling	Unburned Plots	Pseudotsuga menziesii				2.53953	0.244219	Tree-Plus-Seedling	Unburned Plots	Pseudotsuga menziesii
5.55771	23.8532	19.4349	569.323	Tree-Plus-Seedling	Unburned Plots	Pseudotsuga menziesii				3.55095	0.555755	Tree-Plus-Seedling	Unburned Plots	Pseudotsuga menziesii
5.19003	21.71	14.9003	711.157	Tree-Plus-Seedling	Unburned Plots	Pseudotsuga menziesii				3.24431	-0.00336143	Tree-Plus-Seedling	Unburned Plots	Pseudotsuga menziesii
4.25166	20.818	62.6947	1134.81	Tree-Plus-Seedling	Unburned Plots	Pseudotsuga menziesii				2.94515	-1.46383	Tree-Plus-Seedling	Unburned Plots	Pseudotsuga menziesii
7.97919	20.9748	11.2085	823.277	Tree-Plus-Seedling	Unburned Plots	Pseudotsuga menziesii				3.62095	-0.509726	Tree-Plus-Seedling	Unburned Plots	Pseudotsuga menziesii
6.12473	23.4074	23.916	890.298	Tree-Plus-Seedling	Unburned Plots	Pseudotsuga menziesii				3.806	-0.359539	Tree-Plus-Seedling	Unburned Plots	Pseudotsuga menziesii
3.55743	21.7174	29	572.527	Tree-Plus-Seedling	Unburned Plots	Pseudotsuga menziesii				2.77403	0.331082	Tree-Plus-Seedling	Unburned Plots	Pseudotsuga menziesii
4.79394	22.9842	40	548.552	Tree-Plus-Seedling	Unburned Plots	Pseudotsuga menziesii				3.08519	0.390254	Tree-Plus-Seedling	Unburned Plots	Pseudotsuga menziesii
3.09988	20.9553	28.4478	992.476	Tree-Plus-Seedling	Unburned Plots	Pseudotsuga menziesii				2.95792	-0.76867	Tree-Plus-Seedling	Unburned Plots	Pseudotsuga menziesii
2.43337	22.0007	29.9038	320.993	Tree-Plus-Seedling	Unburned Plots	Pseudotsuga menziesii				2.43067	1.04749	Tree-Plus-Seedling	Unburned Plots	Pseudotsuga menziesii
3.88046	23.5609	47.5211	1016.83	Tree-Plus-Seedling	Unburned Plots	Pseudotsuga menziesii				3.45131	-0.696927	Tree-Plus-Seedling	Unburned Plots	Pseudotsuga menziesii
5.58507	24.2851	56	1001.02	Tree-Plus-Seedling	Unburned Plots	Pseudotsuga menziesii				3.74791	-0.733936	Tree-Plus-Seedling	Unburned Plots	Pseudotsuga menziesii
8.05678	20.0479	10.4459	624.998	Tree-Plus-Seedling	Unburned Plots	Pseudotsuga menziesii				3.26766	-0.133597	Tree-Plus-Seedling	Unburned Plots	Pseudotsuga menziesii
8.17938	18.8113	14.9652	716.882	Tree-Plus-Seedling	Unburned Plots	Pseudotsuga menziesii				3.08849	-0.554747	Tree-Plus-Seedling	Unburned Plots	Pseudotsuga menziesii
4.62191	22.5149	41.2412	936.56	Tree-Plus-Seedling	Unburned Plots	Pseudotsuga menziesii				3.32229	-0.624967	Tree-Plus-Seedling	Unburned Plots	Pseudotsuga menziesii
2.94139	22.5317	33.5283	312.236	Tree-Plus-Seedling	Unburned Plots	Pseudotsuga menziesii				2.56892	1.07714	Tree-Plus-Seedling	Unburned Plots	Pseudotsuga menziesii
3.67335	21.519	40.7505	590.896	Tree-Plus-Seedling	Unburned Plots	Pseudotsuga menziesii				2.6722	0.165752	Tree-Plus-Seedling	Unburned Plots	Pseudotsuga menziesii
5.06386	22.3893	32.6291	900.605	Tree-Plus-Seedling	Unburned Plots	Pseudotsuga menziesii				3.39513	-0.51321	Tree-Plus-Seedling	Unburned Plots	Pseudotsuga menziesii
0.958851	20.1961	51.6488	251.358	Tree-Plus-Seedling	Unburned Plots	Pseudotsuga menziesii				1.62487	0.920488	Tree-Plus-Seedling	Unburned Plots	Pseudotsuga menziesii
7.7	17.5796	31.4633	792.786	Tree-Plus-Seedling	Unburned Plots	Pseudotsuga menziesii				2.71409	-0.990146	Tree-Plus-Seedling	Unburned Plots	Pseudotsuga menziesii
0.826062	19.258	63.5012	1006.95	Tree-Plus-Seedling	Unburned Plots	Pseudotsuga menziesii				2.03296	-1.14266	Tree-Plus-Seedling	Unburned Plots	Pseudotsuga menziesii
7.04208	24.976	14.417	520.239	Tree-Plus-Seedling	Unburned Plots	Pseudotsuga menziesii				3.97492	0.765021	Tree-Plus-Seedling	Unburned Plots	Pseudotsuga menziesii
1.58438	19.9968	45.876	680.497	Tree-Plus-Seedling	Unburned Plots	Pseudotsuga menziesii				2.12212	-0.157673	Tree-Plus-Seedling	Unburned Plots	Pseudotsuga menziesii
1.85667	20.4955	46.7166	662.589	Tree-Plus-Seedling	Unburned Plots	Pseudotsuga menziesii				2.23534	-0.074366	Tree-Plus-Seedling	Unburned Plots	Pseudotsuga menziesii
3.36671	19.8606	58.6924	1012.17	Tree-Plus-Seedling	Unburned Plots	Pseudotsuga menziesii				2.54955	-1.19641	Tree-Plus-Seedling	Unburned Plots	Pseudotsuga menziesii
3.93155	22.9741	33.6146	654.261	Tree-Plus-Seedling	Unburned Plots	Pseudotsuga menziesii				3.11473	0.227537	Tree-Plus-Seedling	Unburned Plots	Pseudotsuga menziesii
7.01022	20.112	47.7503	1052.34	Tree-Plus-Seedling	Unburned Plots	Pseudotsuga menziesii				3.23231	-1.3995	Tree-Plus-Seedling	Unburned Plots	Pseudotsuga menziesii
7.60071	18.8586	46.1728	1024.91	Tree-Plus-Seedling	Unburned Plots	Pseudotsuga menziesii				3.05244	-1.51009	Tree-Plus-Seedling	Unburned Plots	Pseudotsuga menziesii
8.7	18.1014	16.5019	606.411	Tree-Plus-Seedling	Unburned Plots	Pseudotsuga menziesii				2.90352	-0.412375	Tree-Plus-Seedling	Unburned Plots	Pseudotsuga menziesii
3.12303	20.6519	37.7525	555.083	Tree-Plus-Seedling	Unburned Plots	Pseudotsuga menziesii				2.41434	0.202395	Tree-Plus-Seedling	Unburned Plots	Pseudotsuga menziesii
7.61737	19.0564	28.5442	1007.94	Tree-Plus-Seedling	Unburned Plots	Pseudotsuga menziesii				3.22177	-1.31191	Tree-Plus-Seedling	Unburned Plots	Pseudotsuga menziesii
2.97407	20.9487	35.8427	971.062	Tree-Plus-Seedling	Unburned Plots	Pseudotsuga menziesii				2.85877	-0.764809	Tree-Plus-Seedling	Unburned Plots	Pseudotsuga menziesii
2.57669	21.5361	66.8849	1051.9	Tree-Plus-Seedling	Unburned Plots	Pseudotsuga menziesii				2.74319	-1.10194	Tree-Plus-Seedling	Unburned Plots	Pseudotsuga menziesii
6.91388	24.9152	21.987	796.079	Tree-Plus-Seedling	Unburned Plots	Pseudotsuga menziesii				4.14234	0.0269838	Tree-Plus-Seedling	Unburned Plots	Pseudotsuga menziesii
7.42659	20.4985	29.4948	847.899	Tree-Plus-Seedling	Unburned Plots	Pseudotsuga menziesii				3.32371	-0.7342	Tree-Plus-Seedling	Unburned Plots	Pseudotsuga menziesii
3.23591	21.039	25.9691	621.099	Tree-Plus-Seedling	Unburned Plots	Pseudotsuga menziesii				2.66493	0.169277	Tree-Plus-Seedling	Unburned Plots	Pseudotsuga menziesii
6.70145	18.4983	49.8479	980.688	Tree-Plus-Seedling	Unburned Plots	Pseudotsuga menziesii				2.78454	-1.41945	Tree-Plus-Seedling	Unburned Plots	Pseudotsuga menziesii
6.24484	21.7486	52.5045	1026.4	Tree-Plus-Seedling	Unburned Plots	Pseudotsuga menziesii				3.38801	-1.12326	Tree-Plus-Seedling	Unburned Plots	Pseudotsuga menziesii
5.88317	22.255	51.9295	896.959	Tree-Plus-Seedling	Unburned Plots	Pseudotsuga menziesii				3.32152	-0.71509	Tree-Plus-Seedling	Unburned Plots	Pseudotsuga menziesii
2.27782	20.6223	25.889	581.173	Tree-Plus-Seedling	Unburned Plots	Pseudotsuga menziesii				2.41229	0.274123	Tree-Plus-Seedling	Unburned Plots	Pseudotsuga menziesii
4.7455	19.9992	75.5334	1182.86	Tree-Plus-Seedling	Unburned Plots	Pseudotsuga menziesii				2.79157	-1.80991	Tree-Plus-Seedling	Unburned Plots	Pseudotsuga menziesii
7.84974	21.5689	8	725.718	Tree-Plus-Seedling	Unburned Plots	Pseudotsuga menziesii				3.65552	-0.163482	Tree-Plus-Seedling	Unburned Plots	Pseudotsuga menziesii
6.00393	17.7809	78.6912	1170.7	Tree-Plus-Seedling	Unburned Plots	Pseudotsuga menziesii				2.48853	-2.15302	Tree-Plus-Seedling	Unburned Plots	Pseudotsuga menziesii
3.70737	18.9862	138.34	1593.15	Tree-Plus-Seedling	Unburned Plots	Pseudotsuga menziesii				2.31962	-3.35948	Tree-Plus-Seedling	Unburned Plots	Pseudotsuga menziesii
2.94847	22.4615	42.3132	353.25	Tree-Plus-Seedling	Unburned Plots	Pseudotsuga menziesii				2.52289	0.900587	Tree-Plus-Seedling	Unburned Plots	Pseudotsuga menziesii
4.16197	19.926	52.2598	1000.69	Tree-Plus-Seedling	Unburned Plots	Pseudotsuga menziesii				2.71461	-1.15897	Tree-Plus-Seedling	Unburned Plots	Pseudotsuga menziesii
4.14574	21.9397	37.267	785.288	Tree-Plus-Seedling	Unburned Plots	Pseudotsuga menziesii				3.03227	-0.264191	Tree-Plus-Seedling	Unburned Plots	Pseudotsuga menziesii
-0.406806	18.7252	51.1049	156.938	Tree-Plus-Seedling	Unburned Plots	Pseudotsuga menziesii				1.05884	1.05736	Tree-Plus-Seedling	Unburned Plots	Pseudotsuga menziesii
3.99279	21.8946	37.8784	878.895	Tree-Plus-Seedling	Unburned Plots	Pseudotsuga menziesii				3.08499	-0.496391	Tree-Plus-Seedling	Unburned Plots	Pseudotsuga menziesii
2.03563	20.7624	45.5477	376.357	Tree-Plus-Seedling	Unburned Plots	Pseudotsuga menziesii				2.05396	0.663547	Tree-Plus-Seedling	Unburned Plots	Pseudotsuga menziesii
8.72904	17.5965	11.0006	666.907	Tree-Plus-Seedling	Unburned Plots	Pseudotsuga menziesii				2.90891	-0.584463	Tree-Plus-Seedling	Unburned Plots	Pseudotsuga menziesii
7.56938	18.0462	38.8077	1093.73	Tree-Plus-Seedling	Unburned Plots	Pseudotsuga menziesii				3.01136	-1.72311	Tree-Plus-Seedling	Unburned Plots	Pseudotsuga menziesii
3.53	21.189	29.1976	968.647	Tree-Plus-Seedling	Unburned Plots	Pseudotsuga menziesii				3.03557	-0.712256	Tree-Plus-Seedling	Unburned Plots	Pseudotsuga menziesii
8.07923	21.4502	10	896.303	Tree-Plus-Seedling	Unburned Plots	Pseudotsuga menziesii				3.80768	-0.628147	Tree-Plus-Seedling	Unburned Plots	Pseudotsuga menziesii
6.08567	24.5299	22.2521	611.508	Tree-Plus-Seedling	Unburned Plots	Pseudotsuga menziesii				3.77533	0.482527	Tree-Plus-Seedling	Unburned Plots	Pseudotsuga menziesii
8.32598	21.1333	12.1393	738.694	Tree-Plus-Seedling	Unburned Plots	Pseudotsuga menziesii				3.61359	-0.308972	Tree-Plus-Seedling	Unburned Plots	Pseudotsuga menziesii
8.6	16.4479	15.8	667.981	Tree-Plus-Seedling	Unburned Plots	Pseudotsuga menziesii				2.62474	-0.757586	Tree-Plus-Seedling	Unburned Plots	Pseudotsuga menziesii
7.82459	15.4041	46.4992	634.646	Tree-Plus-Seedling	Unburned Plots	Pseudotsuga menziesii				2.02825	-0.989329	Tree-Plus-Seedling	Unburned Plots	Pseudotsuga menziesii
3.38456	19.6333	51.8737	1171.21	Tree-Plus-Seedling	Unburned Plots	Pseudotsuga menziesii				2.71177	-1.56695	Tree-Plus-Seedling	Unburned Plots	Pseudotsuga menziesii
1.54352	18.952	52.6988	571.273	Tree-Plus-Seedling	Unburned Plots	Pseudotsuga menziesii				1.75076	-0.0661055	Tree-Plus-Seedling	Unburned Plots	Pseudotsuga menziesii
3.58529	22.3248	30.5595	520.982	Tree-Plus-Seedling	Unburned Plots	Pseudotsuga menziesii				2.83743	0.520042	Tree-Plus-Seedling	Unburned Plots	Pseudotsuga menziesii
2.80372	21.4794	41.4081	674.022	Tree-Plus-Seedling	Unburned Plots	Pseudotsuga menziesii				2.61626	0.00252422	Tree-Plus-Seedling	Unburned Plots	Pseudotsuga menziesii
3.18526	22.2364	29.8116	541.597	Tree-Plus-Seedling	Unburned Plots	Pseudotsuga menziesii				2.78978	0.487717	Tree-Plus-Seedling	Unburned Plots	Pseudotsuga menziesii
3.54803	22.9481	21.9712	731.195	Tree-Plus-Seedling	Unburned Plots	Pseudotsuga menziesii				3.22343	0.144943	Tree-Plus-Seedling	Unburned Plots	Pseudotsuga menziesii
6.04514	22.4595	31.5486	795.798	Tree-Plus-Seedling	Unburned Plots	Pseudotsuga menziesii				3.45573	-0.296141	Tree-Plus-Seedling	Unburned Plots	Pseudotsuga menziesii
2.29098	21.4212	33.0103	643.917	Tree-Plus-Seedling	Unburned Plots	Pseudotsuga menziesii				2.57367	0.163526	Tree-Plus-Seedling	Unburned Plots	Pseudotsuga menziesii
4.65543	21.0618	92.9862	1436.97	Tree-Plus-Seedling	Unburned Plots	Pseudotsuga menziesii				3.08649	-2.4321	Tree-Plus-Seedling	Unburned Plots	Pseudotsuga menziesii
4.17957	23.4597	54.3325	1013.73	Tree-Plus-Seedling	Unburned Plots	Pseudotsuga menziesii				3.41432	-0.770943	Tree-Plus-Seedling	Unburned Plots	Pseudotsuga menziesii
8.45327	19.5212	13	793.982	Tree-Plus-Seedling	Unburned Plots	Pseudotsuga menziesii				3.35594	-0.658899	Tree-Plus-Seedling	Unburned Plots	Pseudotsuga menziesii
7.05828	22.3945	32.042	817.641	Tree-Plus-Seedling	Unburned Plots	Pseudotsuga menziesii				3.60001	-0.422272	Tree-Plus-Seedling	Unburned Plots	Pseudotsuga menziesii
1.45442	19.2236	58.6373	844.039	Tree-Plus-Seedling	Unburned Plots	Pseudotsuga menziesii				2.00005	-0.745491	Tree-Plus-Seedling	Unburned Plots	Pseudotsuga menziesii
4.23534	23.2139	45.0937	922.311	Tree-Plus-Seedling	Unburned Plots	Pseudotsuga menziesii				3.36268	-0.509318	Tree-Plus-Seedling	Unburned Plots	Pseudotsuga menziesii
1.88791	20.4926	46.0227	656.184	Tree-Plus-Seedling	Unburned Plots	Pseudotsuga menziesii				2.23874	-0.0555459	Tree-Plus-Seedling	Unburned Plots	Pseudotsuga menziesii
4.28204	23.4736	27.4942	663.486	Tree-Plus-Seedling	Unburned Plots	Pseudotsuga menziesii				3.32116	0.291718	Tree-Plus-Seedling	Unburned Plots	Pseudotsuga menziesii
4.03416	20.8309	137.385	1648.14	Tree-Plus-Seedling	Unburned Plots	Pseudotsuga menziesii				2.79084	-3.27949	Tree-Plus-Seedling	Unburned Plots	Pseudotsuga menziesii
6.4496	24.0809	26.5039	821.635	Tree-Plus-Seedling	Unburned Plots	Pseudotsuga menziesii				3.89934	-0.145593	Tree-Plus-Seedling	Unburned Plots	Pseudotsuga menziesii
2.35496	18.0901	70.295	1119.12	Tree-Plus-Seedling	Unburned Plots	Pseudotsuga menziesii				2.06324	-1.70645	Tree-Plus-Seedling	Unburned Plots	Pseudotsuga menziesii
5.20316	22.3925	57.2973	999.592	Tree-Plus-Seedling	Unburned Plots	Pseudotsuga menziesii				3.30705	-0.951378	Tree-Plus-Seedling	Unburned Plots	Pseudotsuga menziesii
7.89987	17.81	52.7111	1069.7	Tree-Plus-Seedling	Unburned Plots	Pseudotsuga menziesii				2.87446	-1.81743	Tree-Plus-Seedling	Unburned Plots	Pseudotsuga menziesii
7.2341	20.2781	25	897.886	Tree-Plus-Seedling	Unburned Plots	Pseudotsuga menziesii				3.33676	-0.839539	Tree-Plus-Seedling	Unburned Plots	Pseudotsuga menziesii
6.07264	22.5147	30.303	730.455	Tree-Plus-Seedling	Unburned Plots	Pseudotsuga menziesii				3.41932	-0.120216	Tree-Plus-Seedling	Unburned Plots	Pseudotsuga menziesii
5.10728	21.6823	57.3196	1013.14	Tree-Plus-Seedling	Unburned Plots	Pseudotsuga menziesii				3.16519	-1.06709	Tree-Plus-Seedling	Unburned Plots	Pseudotsuga menziesii
5.50668	22.4904	31.0414	939.658	Tree-Plus-Seedling	Unburned Plots	Pseudotsuga menziesii				3.52633	-0.611596	Tree-Plus-Seedling	Unburned Plots	Pseudotsuga menziesii
4.89213	22.8843	22.696	672.631	Tree-Plus-Seedling	Unburned Plots	Pseudotsuga menziesii				3.3365	0.196008	Tree-Plus-Seedling	Unburned Plots	Pseudotsuga menziesii
4.68588	23.9933	69.1617	1210.2	Tree-Plus-Seedling	Unburned Plots	Pseudotsuga menziesii				3.65425	-1.33203	Tree-Plus-Seedling	Unburned Plots	Pseudotsuga menziesii
8.34495	19.7309	11	636.337	Tree-Plus-Seedling	Unburned Plots	Pseudotsuga menziesii				3.25083	-0.222165	Tree-Plus-Seedling	Unburned Plots	Pseudotsuga menziesii
8.60563	18.6338	12.0594	592.567	Tree-Plus-Seedling	Unburned Plots	Pseudotsuga menziesii				3.01938	-0.273259	Tree-Plus-Seedling	Unburned Plots	Pseudotsuga menziesii
6.32742	19.6478	14.9319	775.369	Tree-Plus-Seedling	Unburned Plots	Pseudotsuga menziesii				3.05268	-0.484984	Tree-Plus-Seedling	Unburned Plots	Pseudotsuga menziesii
7.95035	19.1024	18.969	791.436	Tree-Plus-Seedling	Unburned Plots	Pseudotsuga menziesii				3.15189	-0.719346	Tree-Plus-Seedling	Unburned Plots	Pseudotsuga menziesii
6.49739	22.6591	17.3986	747.211	Tree-Plus-Seedling	Unburned Plots	Pseudotsuga menziesii				3.62787	-0.0718744	Tree-Plus-Seedling	Unburned Plots	Pseudotsuga menziesii
4.62185	21.8112	24.918	746.3	Tree-Plus-Seedling	Unburned Plots	Pseudotsuga menziesii				3.13688	-0.119192	Tree-Plus-Seedling	Unburned Plots	Pseudotsuga menziesii
1.10922	19.1559	40.0045	921.064	Tree-Plus-Seedling	Unburned Plots	Pseudotsuga menziesii				2.16285	-0.783087	Tree-Plus-Seedling	Unburned Plots	Pseudotsuga menziesii
0.400154	18.9271	38	591.684	Tree-Plus-Seedling	Unburned Plots	Pseudotsuga menziesii				1.726	0.0593758	Tree-Plus-Seedling	Unburned Plots	Pseudotsuga menziesii
2.52179	21.3733	25.2535	535.207	Tree-Plus-Seedling	Unburned Plots	Pseudotsuga menziesii				2.55736	0.470708	Tree-Plus-Seedling	Unburned Plots	Pseudotsuga menziesii
6	22.9322	22.6784	812.708	Tree-Plus-Seedling	Unburned Plots	Pseudotsuga menziesii				3.63152	-0.209937	Tree-Plus-Seedling	Unburned Plots	Pseudotsuga menziesii
5.04164	22.3303	35.3795	780.458	Tree-Plus-Seedling	Unburned Plots	Pseudotsuga menziesii				3.2451	-0.243214	Tree-Plus-Seedling	Unburned Plots	Pseudotsuga menziesii
0.961143	18.2163	54.3698	799.033	Tree-Plus-Seedling	Unburned Plots	Pseudotsuga menziesii				1.724	-0.697311	Tree-Plus-Seedling	Unburned Plots	Pseudotsuga menziesii
2.57863	21.8738	27.379	566.596	Tree-Plus-Seedling	Unburned Plots	Pseudotsuga menziesii				2.67681	0.435671	Tree-Plus-Seedling	Unburned Plots	Pseudotsuga menziesii
2.92162	21.8859	22.5769	726.053	Tree-Plus-Seedling	Unburned Plots	Pseudotsuga menziesii				2.91569	0.0591254	Tree-Plus-Seedling	Unburned Plots	Pseudotsuga menziesii
3.82206	21.5026	26.1693	698.941	Tree-Plus-Seedling	Unburned Plots	Pseudotsuga menziesii				2.90987	-0.00209767	Tree-Plus-Seedling	Unburned Plots	Pseudotsuga menziesii
4.64637	22.0905	27.5153	835.097	Tree-Plus-Seedling	Unburned Plots	Pseudotsuga menziesii				3.25798	-0.324955	Tree-Plus-Seedling	Unburned Plots	Pseudotsuga menziesii
3.93591	20.5944	33.4149	875.346	Tree-Plus-Seedling	Unburned Plots	Pseudotsuga menziesii				2.85187	-0.611366	Tree-Plus-Seedling	Unburned Plots	Pseudotsuga menziesii
1.67649	19.7017	56.1349	824.347	Tree-Plus-Seedling	Unburned Plots	Pseudotsuga menziesii				2.12776	-0.632151	Tree-Plus-Seedling	Unburned Plots	Pseudotsuga menziesii
8.34431	18.0834	15.5742	660.952	Tree-Plus-Seedling	Unburned Plots	Pseudotsuga menziesii				2.90934	-0.52106	Tree-Plus-Seedling	Unburned Plots	Pseudotsuga menziesii
4.27928	24.0239	55	1066.6	Tree-Plus-Seedling	Unburned Plots	Pseudotsuga menziesii				3.58443	-0.842717	Tree-Plus-Seedling	Unburned Plots	Pseudotsuga menziesii
2.15889	19.5575	45.3012	601.104	Tree-Plus-Seedling	Unburned Plots	Pseudotsuga menziesii				2.04478	-0.0458864	Tree-Plus-Seedling	Unburned Plots	Pseudotsuga menziesii
5.93261	24.7918	66.9253	1078.58	Tree-Plus-Seedling	Unburned Plots	Pseudotsuga menziesii				3.88061	-0.965827	Tree-Plus-Seedling	Unburned Plots	Pseudotsuga menziesii
2.82089	21.5176	39.4996	980.068	Tree-Plus-Seedling	Unburned Plots	Pseudotsuga menziesii				2.92916	-0.735121	Tree-Plus-Seedling	Unburned Plots	Pseudotsuga menziesii
3.73714	22.3966	38.9962	1069.82	Tree-Plus-Seedling	Unburned Plots	Pseudotsuga menziesii				3.31935	-0.898941	Tree-Plus-Seedling	Unburned Plots	Pseudotsuga menziesii
2.52129	20.3586	45.3494	385.777	Tree-Plus-Seedling	Unburned Plots	Pseudotsuga menziesii				2.05165	0.562879	Tree-Plus-Seedling	Unburned Plots	Pseudotsuga menziesii
4.08136	21.71	30.5579	960.344	Tree-Plus-Seedling	Unburned Plots	Pseudotsuga menziesii				3.19675	-0.670477	Tree-Plus-Seedling	Unburned Plots	Pseudotsuga menziesii
2.96461	21.3765	23.0726	527.133	Tree-Plus-Seedling	Unburned Plots	Pseudotsuga menziesii				2.62967	0.481046	Tree-Plus-Seedling	Unburned Plots	Pseudotsuga menziesii
2.92063	21.7449	23.7302	648.967	Tree-Plus-Seedling	Unburned Plots	Pseudotsuga menziesii				2.80578	0.223421	Tree-Plus-Seedling	Unburned Plots	Pseudotsuga menziesii
5.26896	23.8153	22.1243	608.417	Tree-Plus-Seedling	Unburned Plots	Pseudotsuga menziesii				3.51812	0.451505	Tree-Plus-Seedling	Unburned Plots	Pseudotsuga menziesii
5.19141	22.6914	32.0859	893.824	Tree-Plus-Seedling	Unburned Plots	Pseudotsuga menziesii				3.47092	-0.462625	Tree-Plus-Seedling	Unburned Plots	Pseudotsuga menziesii
5.13525	23.7007	25.1534	661.595	Tree-Plus-Seedling	Unburned Plots	Pseudotsuga menziesii				3.50205	0.291187	Tree-Plus-Seedling	Unburned Plots	Pseudotsuga menziesii
7.17096	18.8016	26.0028	1047.01	Tree-Plus-Seedling	Unburned Plots	Pseudotsuga menziesii				3.16656	-1.39411	Tree-Plus-Seedling	Unburned Plots	Pseudotsuga menziesii
6.57621	19.1165	28.619	1284.03	Tree-Plus-Seedling	Unburned Plots	Pseudotsuga menziesii				3.34774	-1.92467	Tree-Plus-Seedling	Unburned Plots	Pseudotsuga menziesii
8.7	16.3646	17.9161	617.892	Tree-Plus-Seedling	Unburned Plots	Pseudotsuga menziesii				2.5578	-0.666109	Tree-Plus-Seedling	Unburned Plots	Pseudotsuga menziesii
8.13179	18.5771	39.749	1017.24	Tree-Plus-Seedling	Unburned Plots	Pseudotsuga menziesii				3.11541	-1.50924	Tree-Plus-Seedling	Unburned Plots	Pseudotsuga menziesii
6.52409	20.1688	14	757.259	Tree-Plus-Seedling	Unburned Plots	Pseudotsuga menziesii				3.17405	-0.380576	Tree-Plus-Seedling	Unburned Plots	Pseudotsuga menziesii
7.15547	18.2452	34.613	816.575	Tree-Plus-Seedling	Unburned Plots	Pseudotsuga menziesii				2.76736	-0.957825	Tree-Plus-Seedling	Unburned Plots	Pseudotsuga menziesii
7.2881	20.8062	10	678.638	Tree-Plus-Seedling	Unburned Plots	Pseudotsuga menziesii				3.36554	-0.123075	Tree-Plus-Seedling	Unburned Plots	Pseudotsuga menziesii
6.2263	21.5968	26.8247	1105.08	Tree-Plus-Seedling	Unburned Plots	Pseudotsuga menziesii				3.63843	-1.14173	Tree-Plus-Seedling	Unburned Plots	Pseudotsuga menziesii
3.97625	21.9614	23.5142	512.972	Tree-Plus-Seedling	Unburned Plots	Pseudotsuga menziesii				2.86942	0.524635	Tree-Plus-Seedling	Unburned Plots	Pseudotsuga menziesii
8.6	18.9873	12	604.444	Tree-Plus-Seedling	Unburned Plots	Pseudotsuga menziesii				3.10045	-0.258103	Tree-Plus-Seedling	Unburned Plots	Pseudotsuga menziesii
6.3833	20.9006	25.1671	1122.01	Tree-Plus-Seedling	Unburned Plots	Pseudotsuga menziesii				3.55134	-1.26649	Tree-Plus-Seedling	Unburned Plots	Pseudotsuga menziesii
7.32059	20.4038	11	683.908	Tree-Plus-Seedling	Unburned Plots	Pseudotsuga menziesii				3.28691	-0.195315	Tree-Plus-Seedling	Unburned Plots	Pseudotsuga menziesii
8.52433	19.0685	11.5656	717.804	Tree-Plus-Seedling	Unburned Plots	Pseudotsuga menziesii				3.21605	-0.520193	Tree-Plus-Seedling	Unburned Plots	Pseudotsuga menziesii
5.65901	21.9071	15.4099	767.194	Tree-Plus-Seedling	Unburned Plots	Pseudotsuga menziesii				3.39705	-0.149188	Tree-Plus-Seedling	Unburned Plots	Pseudotsuga menziesii
6.62502	17.6414	44.1276	894.035	Tree-Plus-Seedling	Unburned Plots	Pseudotsuga menziesii				2.56897	-1.26377	Tree-Plus-Seedling	Unburned Plots	Pseudotsuga menziesii
3.53555	22.7893	62.0999	956.199	Tree-Plus-Seedling	Unburned Plots	Pseudotsuga menziesii				3.07441	-0.731846	Tree-Plus-Seedling	Unburned Plots	Pseudotsuga menziesii
4.99965	24.2978	61.0716	1118.29	Tree-Plus-Seedling	Unburned Plots	Pseudotsuga menziesii				3.73791	-1.0252	Tree-Plus-Seedling	Unburned Plots	Pseudotsuga menziesii
6.99383	25.5877	43.5733	790.112	Tree-Plus-Seedling	Unburned Plots	Pseudotsuga menziesii				4.10551	-0.042522	Tree-Plus-Seedling	Unburned Plots	Pseudotsuga menziesii
4.79039	23.913	53.9008	965.955	Tree-Plus-Seedling	Unburned Plots	Pseudotsuga menziesii				3.54784	-0.630113	Tree-Plus-Seedling	Unburned Plots	Pseudotsuga menziesii
3.68935	20.956	51.7414	1005.99	Tree-Plus-Seedling	Unburned Plots	Pseudotsuga menziesii				2.86276	-1.0126	Tree-Plus-Seedling	Unburned Plots	Pseudotsuga menziesii
4.00309	21.894	27.4027	533.656	Tree-Plus-Seedling	Unburned Plots	Pseudotsuga menziesii				2.84751	0.434342	Tree-Plus-Seedling	Unburned Plots	Pseudotsuga menziesii
5.67373	23.3274	16.0308	529.183	Tree-Plus-Seedling	Unburned Plots	Pseudotsuga menziesii				3.45267	0.608586	Tree-Plus-Seedling	Unburned Plots	Pseudotsuga menziesii
4.21869	22.3268	22.0809	497.613	Tree-Plus-Seedling	Unburned Plots	Pseudotsuga menziesii				2.97293	0.604072	Tree-Plus-Seedling	Unburned Plots	Pseudotsuga menziesii
4.33361	21.4275	35.5107	841.191	Tree-Plus-Seedling	Unburned Plots	Pseudotsuga menziesii				3.02343	-0.463536	Tree-Plus-Seedling	Unburned Plots	Pseudotsuga menziesii
1.70434	17.4059	58.9106	761.376	Tree-Plus-Seedling	Unburned Plots	Pseudotsuga menziesii				1.59387	-0.783072	Tree-Plus-Seedling	Unburned Plots	Pseudotsuga menziesii
-0.229951	18.5741	46.43	189.873	Tree-Plus-Seedling	Unburned Plots	Pseudotsuga menziesii				1.12242	0.982024	Tree-Plus-Seedling	Unburned Plots	Pseudotsuga menziesii
1.96476	21.1327	41.4461	324.186	Tree-Plus-Seedling	Unburned Plots	Pseudotsuga menziesii				2.10212	0.873291	Tree-Plus-Seedling	Unburned Plots	Pseudotsuga menziesii
2.9011	21.5891	47.5821	836.093	Tree-Plus-Seedling	Unburned Plots	Pseudotsuga menziesii				2.75344	-0.43644	Tree-Plus-Seedling	Unburned Plots	Pseudotsuga menziesii
2.77951	22.157	35.4597	331.192	Tree-Plus-Seedling	Unburned Plots	Pseudotsuga menziesii				2.47408	0.979122	Tree-Plus-Seedling	Unburned Plots	Pseudotsuga menziesii
3.29409	20.8236	37.3075	885.699	Tree-Plus-Seedling	Unburned Plots	Pseudotsuga menziesii				2.78627	-0.59962	Tree-Plus-Seedling	Unburned Plots	Pseudotsuga menziesii
2.47221	20.4648	37.2672	1087.57	Tree-Plus-Seedling	Unburned Plots	Pseudotsuga menziesii				2.79075	-1.09312	Tree-Plus-Seedling	Unburned Plots	Pseudotsuga menziesii
4.08571	21.7945	32.2096	873.943	Tree-Plus-Seedling	Unburned Plots	Pseudotsuga menziesii				3.11954	-0.459387	Tree-Plus-Seedling	Unburned Plots	Pseudotsuga menziesii
1.86985	20.6657	35.4115	606.797	Tree-Plus-Seedling	Unburned Plots	Pseudotsuga menziesii				2.31071	0.168816	Tree-Plus-Seedling	Unburned Plots	Pseudotsuga menziesii
2.91703	21.3667	40.3153	1013.29	Tree-Plus-Seedling	Unburned Plots	Pseudotsuga menziesii				2.93707	-0.847711	Tree-Plus-Seedling	Unburned Plots	Pseudotsuga menziesii
3.20533	22.1008	28.7197	534.751	Tree-Plus-Seedling	Unburned Plots	Pseudotsuga menziesii				2.7681	0.494881	Tree-Plus-Seedling	Unburned Plots	Pseudotsuga menziesii
6.69367	24.0607	25.0633	748.584	Tree-Plus-Seedling	Unburned Plots	Pseudotsuga menziesii				3.87237	0.0285849	Tree-Plus-Seedling	Unburned Plots	Pseudotsuga menziesii
6.1575	23.103	29.9981	895.996	Tree-Plus-Seedling	Unburned Plots	Pseudotsuga menziesii				3.70588	-0.459021	Tree-Plus-Seedling	Unburned Plots	Pseudotsuga menziesii
5.08417	22.2848	33.364	1037.25	Tree-Plus-Seedling	Unburned Plots	Pseudotsuga menziesii				3.49952	-0.870302	Tree-Plus-Seedling	Unburned Plots	Pseudotsuga menziesii
6.29403	24.6923	22.9142	618.913	Tree-Plus-Seedling	Unburned Plots	Pseudotsuga menziesii				3.83808	0.466901	Tree-Plus-Seedling	Unburned Plots	Pseudotsuga menziesii
7.72525	17.4992	35.5446	827.488	Tree-Plus-Seedling	Unburned Plots	Pseudotsuga menziesii				2.70095	-1.11803	Tree-Plus-Seedling	Unburned Plots	Pseudotsuga menziesii
5.99931	22.4915	37.6926	846.062	Tree-Plus-Seedling	Unburned Plots	Pseudotsuga menziesii				3.45287	-0.459841	Tree-Plus-Seedling	Unburned Plots	Pseudotsuga menziesii
7.23406	16.7436	50.984	830.163	Tree-Plus-Seedling	Unburned Plots	Pseudotsuga menziesii				2.35936	-1.30505	Tree-Plus-Seedling	Unburned Plots	Pseudotsuga menziesii
4.36269	19.7078	42.4291	1015.37	Tree-Plus-Seedling	Unburned Plots	Pseudotsuga menziesii				2.79303	-1.16011	Tree-Plus-Seedling	Unburned Plots	Pseudotsuga menziesii
1.3935	19.3083	85.6433	1112.18	Tree-Plus-Seedling	Unburned Plots	Pseudotsuga menziesii				2.04013	-1.59693	Tree-Plus-Seedling	Unburned Plots	Pseudotsuga menziesii
3.86475	22.2001	21.598	516.366	Tree-Plus-Seedling	Unburned Plots	Pseudotsuga menziesii				2.92017	0.566865	Tree-Plus-Seedling	Unburned Plots	Pseudotsuga menziesii
4.72818	21.9404	33.3865	1085.21	Tree-Plus-Seedling	Unburned Plots	Pseudotsuga menziesii				3.42652	-1.01023	Tree-Plus-Seedling	Unburned Plots	Pseudotsuga menziesii
3.91297	22.9114	27.9352	527.725	Tree-Plus-Seedling	Unburned Plots	Pseudotsuga menziesii				3.02717	0.576141	Tree-Plus-Seedling	Unburned Plots	Pseudotsuga menziesii
6.82118	22.4161	32.187	725.773	Tree-Plus-Seedling	Unburned Plots	Pseudotsuga menziesii				3.48394	-0.179695	Tree-Plus-Seedling	Unburned Plots	Pseudotsuga menziesii
8.49186	20.4085	14	735.185	Tree-Plus-Seedling	Unburned Plots	Pseudotsuga menziesii				3.47419	-0.413839	Tree-Plus-Seedling	Unburned Plots	Pseudotsuga menziesii
3.74612	19.5683	56.7253	1028.01	Tree-Plus-Seedling	Unburned Plots	Pseudotsuga menziesii				2.57507	-1.27949	Tree-Plus-Seedling	Unburned Plots	Pseudotsuga menziesii
2.52858	18.8778	62.3123	405.228	Tree-Plus-Seedling	Unburned Plots	Pseudotsuga menziesii				1.63857	0.203549	Tree-Plus-Seedling	Unburned Plots	Pseudotsuga menziesii
4.30942	20.7188	135.589	1585.97	Tree-Plus-Seedling	Unburned Plots	Pseudotsuga menziesii				2.76306	-3.14273	Tree-Plus-Seedling	Unburned Plots	Pseudotsuga menziesii
4.34984	20.1502	56.5015	1014.55	Tree-Plus-Seedling	Unburned Plots	Pseudotsuga menziesii				2.76367	-1.20864	Tree-Plus-Seedling	Unburned Plots	Pseudotsuga menziesii
3.47563	18.2398	81.8239	1203.74	Tree-Plus-Seedling	Unburned Plots	Pseudotsuga menziesii				2.2341	-2.05062	Tree-Plus-Seedling	Unburned Plots	Pseudotsuga menziesii
3.99127	21.6776	32.973	873.48	Tree-Plus-Seedling	Unburned Plots	Pseudotsuga menziesii				3.07655	-0.472811	Tree-Plus-Seedling	Unburned Plots	Pseudotsuga menziesii
4.84419	22.5252	25.8096	815.356	Tree-Plus-Seedling	Unburned Plots	Pseudotsuga menziesii				3.36715	-0.221421	Tree-Plus-Seedling	Unburned Plots	Pseudotsuga menziesii
7.62356	16.9415	28.008	683.111	Tree-Plus-Seedling	Unburned Plots	Pseudotsuga menziesii				2.50191	-0.767623	Tree-Plus-Seedling	Unburned Plots	Pseudotsuga menziesii
2.77864	21.1812	28.4589	557.52	Tree-Plus-Seedling	Unburned Plots	Pseudotsuga menziesii				2.54969	0.352385	Tree-Plus-Seedling	Unburned Plots	Pseudotsuga menziesii
4.60045	19.9534	66.273	1060.71	Tree-Plus-Seedling	Unburned Plots	Pseudotsuga menziesii				2.72309	-1.43552	Tree-Plus-Seedling	Unburned Plots	Pseudotsuga menziesii
4.19119	19.1137	64.0747	1081.91	Tree-Plus-Seedling	Unburned Plots	Pseudotsuga menziesii				2.53731	-1.55071	Tree-Plus-Seedling	Unburned Plots	Pseudotsuga menziesii
6.42821	17.9171	65.017	1006.05	Tree-Plus-Seedling	Unburned Plots	Pseudotsuga menziesii				2.53133	-1.65192	Tree-Plus-Seedling	Unburned Plots	Pseudotsuga menziesii
4.72368	21.4252	103.251	1379.05	Tree-Plus-Seedling	Unburned Plots	Pseudotsuga menziesii				3.03012	-2.32556	Tree-Plus-Seedling	Unburned Plots	Pseudotsuga menziesii
7.6414	18.3615	59.8916	825.449	Tree-Plus-Seedling	Unburned Plots	Pseudotsuga menziesii				2.66027	-1.18479	Tree-Plus-Seedling	Unburned Plots	Pseudotsuga menziesii
7.70696	17.5343	55.8561	924.5	Tree-Plus-Seedling	Unburned Plots	Pseudotsuga menziesii				2.63095	-1.50516	Tree-Plus-Seedling	Unburned Plots	Pseudotsuga menziesii
5.77569	23.7066	26.3879	749.77	Tree-Plus-Seedling	Unburned Plots	Pseudotsuga menziesii				3.66488	0.0266702	Tree-Plus-Seedling	Unburned Plots	Pseudotsuga menziesii
3.50453	21.4691	34.3524	855.126	Tree-Plus-Seedling	Unburned Plots	Pseudotsuga menziesii				2.93908	-0.434617	Tree-Plus-Seedling	Unburned Plots	Pseudotsuga menziesii
1.1731	19.849	33.8818	580.628	Tree-Plus-Seedling	Unburned Plots	Pseudotsuga menziesii				2.03963	0.185562	Tree-Plus-Seedling	Unburned Plots	Pseudotsuga menziesii
4.69104	22.4492	21.3864	540.93	Tree-Plus-Seedling	Unburned Plots	Pseudotsuga menziesii				3.10917	0.489289	Tree-Plus-Seedling	Unburned Plots	Pseudotsuga menziesii
2.35523	19.9369	26.593	724.059	Tree-Plus-Seedling	Unburned Plots	Pseudotsuga menziesii				2.41531	-0.173376	Tree-Plus-Seedling	Unburned Plots	Pseudotsuga menziesii
4.87264	22.1087	33.1432	838.999	Tree-Plus-Seedling	Unburned Plots	Pseudotsuga menziesii				3.25081	-0.388238	Tree-Plus-Seedling	Unburned Plots	Pseudotsuga menziesii
4.1	20.4784	32.1239	961.402	Tree-Plus-Seedling	Unburned Plots	Pseudotsuga menziesii				2.94294	-0.838271	Tree-Plus-Seedling	Unburned Plots	Pseudotsuga menziesii
4.60045	19.9534	66.273	1060.71	Tree-Plus-Seedling	Unburned Plots	Pseudotsuga menziesii				2.72309	-1.43552	Tree-Plus-Seedling	Unburned Plots	Pseudotsuga menziesii
2.91493	20.2374	44.7702	382.756	Tree-Plus-Seedling	Unburned Plots	Pseudotsuga menziesii				2.08412	0.536228	Tree-Plus-Seedling	Unburned Plots	Pseudotsuga menziesii
3.63495	20.7882	41.5128	759.723	Tree-Plus-Seedling	Unburned Plots	Pseudotsuga menziesii				2.67402	-0.344937	Tree-Plus-Seedling	Unburned Plots	Pseudotsuga menziesii
5.36437	19.4191	87.2536	1321.6	Tree-Plus-Seedling	Unburned Plots	Pseudotsuga menziesii				2.79703	-2.34944	Tree-Plus-Seedling	Unburned Plots	Pseudotsuga menziesii
4.64637	22.0905	27.5153	835.097	Tree-Plus-Seedling	Unburned Plots	Pseudotsuga menziesii				3.25798	-0.324955	Tree-Plus-Seedling	Unburned Plots	Pseudotsuga menziesii
4.00022	20.4104	47.9978	888	Tree-Plus-Seedling	Unburned Plots	Pseudotsuga menziesii				2.71728	-0.779063	Tree-Plus-Seedling	Unburned Plots	Pseudotsuga menziesii
4.19119	19.1137	64.0747	1081.91	Tree-Plus-Seedling	Unburned Plots	Pseudotsuga menziesii				2.53731	-1.55071	Tree-Plus-Seedling	Unburned Plots	Pseudotsuga menziesii
7.2881	20.8062	10	678.638	Tree-Plus-Seedling	Unburned Plots	Pseudotsuga menziesii				3.36554	-0.123075	Tree-Plus-Seedling	Unburned Plots	Pseudotsuga menziesii
6.24064	23.9406	22.7401	676.922	Tree-Plus-Seedling	Unburned Plots	Pseudotsuga menziesii				3.73726	0.235225	Tree-Plus-Seedling	Unburned Plots	Pseudotsuga menziesii
2.36991	21.1791	45	660.064	Tree-Plus-Seedling	Unburned Plots	Pseudotsuga menziesii				2.454	-0.00131241	Tree-Plus-Seedling	Unburned Plots	Pseudotsuga menziesii
4.2854	20.311	147.236	1663.17	Tree-Plus-Seedling	Unburned Plots	Pseudotsuga menziesii				2.65627	-3.47009	Tree-Plus-Seedling	Unburned Plots	Pseudotsuga menziesii
5.20316	22.3925	57.2973	999.592	Tree-Plus-Seedling	Unburned Plots	Pseudotsuga menziesii				3.30705	-0.951378	Tree-Plus-Seedling	Unburned Plots	Pseudotsuga menziesii
0.696442	20.8457	33.5078	403.972	Tree-Plus-Seedling	Unburned Plots	Pseudotsuga menziesii				2.00859	0.776265	Tree-Plus-Seedling	Unburned Plots	Pseudotsuga menziesii
1.55619	20.4735	48.6651	416.013	Tree-Plus-Seedling	Unburned Plots	Pseudotsuga menziesii				1.94184	0.535035	Tree-Plus-Seedling	Unburned Plots	Pseudotsuga menziesii
1.02334	19.5793	49.9349	704.873	Tree-Plus-Seedling	Unburned Plots	Pseudotsuga menziesii				1.9511	-0.266583	Tree-Plus-Seedling	Unburned Plots	Pseudotsuga menziesii
1.38162	19.3119	42.2369	750.867	Tree-Plus-Seedling	Unburned Plots	Pseudotsuga menziesii				2.05365	-0.376606	Tree-Plus-Seedling	Unburned Plots	Pseudotsuga menziesii
3.30746	22.4256	37.7313	326.61	Tree-Plus-Seedling	Unburned Plots	Pseudotsuga menziesii				2.57792	0.975024	Tree-Plus-Seedling	Unburned Plots	Pseudotsuga menziesii
2.35813	21.2776	49.649	395.531	Tree-Plus-Seedling	Unburned Plots	Pseudotsuga menziesii				2.18566	0.629763	Tree-Plus-Seedling	Unburned Plots	Pseudotsuga menziesii
8.62833	21.4077	10.2077	893.583	Tree-Plus-Seedling	Unburned Plots	Pseudotsuga menziesii				3.87125	-0.661009	Tree-Plus-Seedling	Unburned Plots	Pseudotsuga menziesii
4.36269	19.7078	42.4291	1015.37	Tree-Plus-Seedling	Unburned Plots	Pseudotsuga menziesii				2.79303	-1.16011	Tree-Plus-Seedling	Unburned Plots	Pseudotsuga menziesii
3.20911	22.1398	40.0585	537.184	Tree-Plus-Seedling	Unburned Plots	Pseudotsuga menziesii				2.68626	0.408056	Tree-Plus-Seedling	Unburned Plots	Pseudotsuga menziesii
6.52219	24.9979	22	563.017	Tree-Plus-Seedling	Unburned Plots	Pseudotsuga menziesii				3.88544	0.635987	Tree-Plus-Seedling	Unburned Plots	Pseudotsuga menziesii
5.13525	23.7007	25.1534	661.595	Tree-Plus-Seedling	Unburned Plots	Pseudotsuga menziesii				3.50205	0.291187	Tree-Plus-Seedling	Unburned Plots	Pseudotsuga menziesii
8.2	21.5	9	829.069	Tree-Plus-Seedling	Unburned Plots	Pseudotsuga menziesii				3.77937	-0.455637	Tree-Plus-Seedling	Unburned Plots	Pseudotsuga menziesii
2.97029	20.486	45.0773	436.745	Tree-Plus-Seedling	Unburned Plots	Pseudotsuga menziesii				2.18939	0.428036	Tree-Plus-Seedling	Unburned Plots	Pseudotsuga menziesii
2.52858	18.8778	62.3123	405.228	Tree-Plus-Seedling	Unburned Plots	Pseudotsuga menziesii				1.63857	0.203549	Tree-Plus-Seedling	Unburned Plots	Pseudotsuga menziesii
6.2263	21.5968	26.8247	1105.08	Tree-Plus-Seedling	Unburned Plots	Pseudotsuga menziesii				3.63843	-1.14173	Tree-Plus-Seedling	Unburned Plots	Pseudotsuga menziesii
6.1575	23.103	29.9981	895.996	Tree-Plus-Seedling	Unburned Plots	Pseudotsuga menziesii				3.70588	-0.459021	Tree-Plus-Seedling	Unburned Plots	Pseudotsuga menziesii
1.44416	20.6824	29.176	581.873	Tree-Plus-Seedling	Unburned Plots	Pseudotsuga menziesii				2.28233	0.304802	Tree-Plus-Seedling	Unburned Plots	Pseudotsuga menziesii
0.400154	18.9271	38	591.684	Tree-Plus-Seedling	Unburned Plots	Pseudotsuga menziesii				1.726	0.0593758	Tree-Plus-Seedling	Unburned Plots	Pseudotsuga menziesii
4.87264	22.1087	33.1432	838.999	Tree-Plus-Seedling	Unburned Plots	Pseudotsuga menziesii				3.25081	-0.388238	Tree-Plus-Seedling	Unburned Plots	Pseudotsuga menziesii
1.81779	20.2902	33.2587	599.047	Tree-Plus-Seedling	Unburned Plots	Pseudotsuga menziesii				2.23916	0.160856	Tree-Plus-Seedling	Unburned Plots	Pseudotsuga menziesii
3.93591	20.5944	33.4149	875.346	Tree-Plus-Seedling	Unburned Plots	Pseudotsuga menziesii				2.85187	-0.611366	Tree-Plus-Seedling	Unburned Plots	Pseudotsuga menziesii
1.1731	19.849	33.8818	580.628	Tree-Plus-Seedling	Unburned Plots	Pseudotsuga menziesii				2.03963	0.185562	Tree-Plus-Seedling	Unburned Plots	Pseudotsuga menziesii
3.60832	18.5081	137.624	1599.43	Tree-Plus-Seedling	Unburned Plots	Pseudotsuga menziesii				2.22263	-3.42281	Tree-Plus-Seedling	Unburned Plots	Pseudotsuga menziesii
4.59895	21.7658	43.1457	970.31	Tree-Plus-Seedling	Unburned Plots	Pseudotsuga menziesii				3.18649	-0.813896	Tree-Plus-Seedling	Unburned Plots	Pseudotsuga menziesii
6.67524	21.0798	13.1009	678.762	Tree-Plus-Seedling	Unburned Plots	Pseudotsuga menziesii				3.30963	-0.0763423	Tree-Plus-Seedling	Unburned Plots	Pseudotsuga menziesii
4.84419	22.5252	25.8096	815.356	Tree-Plus-Seedling	Unburned Plots	Pseudotsuga menziesii				3.36715	-0.221421	Tree-Plus-Seedling	Unburned Plots	Pseudotsuga menziesii
7.26416	18.6163	29.7603	1023.24	Tree-Plus-Seedling	Unburned Plots	Pseudotsuga menziesii				3.08976	-1.3922	Tree-Plus-Seedling	Unburned Plots	Pseudotsuga menziesii
3.53898	19.7982	129.179	1597.33	Tree-Plus-Seedling	Unburned Plots	Pseudotsuga menziesii				2.53609	-3.19035	Tree-Plus-Seedling	Unburned Plots	Pseudotsuga menziesii
4.34984	20.1502	56.5015	1014.55	Tree-Plus-Seedling	Unburned Plots	Pseudotsuga menziesii				2.76367	-1.20864	Tree-Plus-Seedling	Unburned Plots	Pseudotsuga menziesii
-0.229951	18.5741	46.43	189.873	Tree-Plus-Seedling	Unburned Plots	Pseudotsuga menziesii				1.12242	0.982024	Tree-Plus-Seedling	Unburned Plots	Pseudotsuga menziesii
3.47563	18.2398	81.8239	1203.74	Tree-Plus-Seedling	Unburned Plots	Pseudotsuga menziesii				2.2341	-2.05062	Tree-Plus-Seedling	Unburned Plots	Pseudotsuga menziesii
2.57863	21.8738	27.379	566.596	Tree-Plus-Seedling	Unburned Plots	Pseudotsuga menziesii				2.67681	0.435671	Tree-Plus-Seedling	Unburned Plots	Pseudotsuga menziesii
4.27928	24.0239	55	1066.6	Tree-Plus-Seedling	Unburned Plots	Pseudotsuga menziesii				3.58443	-0.842717	Tree-Plus-Seedling	Unburned Plots	Pseudotsuga menziesii
5.93261	24.7918	66.9253	1078.58	Tree-Plus-Seedling	Unburned Plots	Pseudotsuga menziesii				3.88061	-0.965827	Tree-Plus-Seedling	Unburned Plots	Pseudotsuga menziesii
3.99127	21.6776	32.973	873.48	Tree-Plus-Seedling	Unburned Plots	Pseudotsuga menziesii				3.07655	-0.472811	Tree-Plus-Seedling	Unburned Plots	Pseudotsuga menziesii
5.67373	23.3274	16.0308	529.183	Tree-Plus-Seedling	Unburned Plots	Pseudotsuga menziesii				3.45267	0.608586	Tree-Plus-Seedling	Unburned Plots	Pseudotsuga menziesii
8.34495	19.7309	11	636.337	Tree-Plus-Seedling	Unburned Plots	Pseudotsuga menziesii				3.25083	-0.222165	Tree-Plus-Seedling	Unburned Plots	Pseudotsuga menziesii
2.77951	22.157	35.4597	331.192	Tree-Plus-Seedling	Unburned Plots	Pseudotsuga menziesii				2.47408	0.979122	Tree-Plus-Seedling	Unburned Plots	Pseudotsuga menziesii
2.06001	19.2683	46.5694	1177.39	Tree-Plus-Seedling	Unburned Plots	Pseudotsuga menziesii				2.50438	-1.50832	Tree-Plus-Seedling	Unburned Plots	Pseudotsuga menziesii
5.93422	18.1341	73.781	1111.09	Tree-Plus-Seedling	Unburned Plots	Pseudotsuga menziesii				2.53306	-1.92101	Tree-Plus-Seedling	Unburned Plots	Pseudotsuga menziesii
2.52129	20.3586	45.3494	385.777	Tree-Plus-Seedling	Unburned Plots	Pseudotsuga menziesii				2.05165	0.562879	Tree-Plus-Seedling	Unburned Plots	Pseudotsuga menziesii
4.69104	22.4492	21.3864	540.93	Tree-Plus-Seedling	Unburned Plots	Pseudotsuga menziesii				3.10917	0.489289	Tree-Plus-Seedling	Unburned Plots	Pseudotsuga menziesii
4.18318	21.6202	36.3482	881.617	Tree-Plus-Seedling	Unburned Plots	Pseudotsuga menziesii				3.07194	-0.536878	Tree-Plus-Seedling	Unburned Plots	Pseudotsuga menziesii
4.00309	21.894	27.4027	533.656	Tree-Plus-Seedling	Unburned Plots	Pseudotsuga menziesii				2.84751	0.434342	Tree-Plus-Seedling	Unburned Plots	Pseudotsuga menziesii
4.83555	22.3484	30.7767	995.495	Tree-Plus-Seedling	Unburned Plots	Pseudotsuga menziesii				3.45951	-0.724994	Tree-Plus-Seedling	Unburned Plots	Pseudotsuga menziesii
1.70434	17.4059	58.9106	761.376	Tree-Plus-Seedling	Unburned Plots	Pseudotsuga menziesii				1.59387	-0.783072	Tree-Plus-Seedling	Unburned Plots	Pseudotsuga menziesii
4.19119	19.1137	64.0747	1081.91	Tree-Plus-Seedling	Unburned Plots	Pseudotsuga menziesii				2.53731	-1.55071	Tree-Plus-Seedling	Unburned Plots	Pseudotsuga menziesii
3.11477	19.5561	45.799	519.158	Tree-Plus-Seedling	Unburned Plots	Pseudotsuga menziesii				2.09623	0.0954978	Tree-Plus-Seedling	Unburned Plots	Pseudotsuga menziesii
3.0846	19.081	50.9453	681.289	Tree-Plus-Seedling	Unburned Plots	Pseudotsuga menziesii				2.10798	-0.400555	Tree-Plus-Seedling	Unburned Plots	Pseudotsuga menziesii
3.53859	21.7694	35.6141	849.534	Tree-Plus-Seedling	Unburned Plots	Pseudotsuga menziesii				2.98792	-0.395219	Tree-Plus-Seedling	Unburned Plots	Pseudotsuga menziesii
4.99965	24.2978	61.0716	1118.29	Tree-Plus-Seedling	Unburned Plots	Pseudotsuga menziesii				3.73791	-1.0252	Tree-Plus-Seedling	Unburned Plots	Pseudotsuga menziesii
3.33967	20.9092	37	859.741	Tree-Plus-Seedling	Unburned Plots	Pseudotsuga menziesii				2.78773	-0.525346	Tree-Plus-Seedling	Unburned Plots	Pseudotsuga menziesii
4.62185	21.8112	24.918	746.3	Tree-Plus-Seedling	Unburned Plots	Pseudotsuga menziesii				3.13688	-0.119192	Tree-Plus-Seedling	Unburned Plots	Pseudotsuga menziesii
-0.450449	17.1098	64.0748	368.579	Tree-Plus-Seedling	Unburned Plots	Pseudotsuga menziesii				0.824936	0.239926	Tree-Plus-Seedling	Unburned Plots	Pseudotsuga menziesii
-2.77145	18.0805	104.624	268.254	Tree-Plus-Seedling	Unburned Plots	Pseudotsuga menziesii				0.270809	0.440697	Tree-Plus-Seedling	Unburned Plots	Pseudotsuga menziesii
-3.78769	16.5224	106.519	261.441	Tree-Plus-Seedling	Unburned Plots	Pseudotsuga menziesii				-0.201628	0.311246	Tree-Plus-Seedling	Unburned Plots	Pseudotsuga menziesii
-2.28514	18.9262	107.557	161.352	Tree-Plus-Seedling	Unburned Plots	Pseudotsuga menziesii				0.382049	0.758125	Tree-Plus-Seedling	Unburned Plots	Pseudotsuga menziesii
-2.79978	15.4028	85.0314	298.803	Tree-Plus-Seedling	Unburned Plots	Pseudotsuga menziesii				-0.0766562	0.183483	Tree-Plus-Seedling	Unburned Plots	Pseudotsuga menziesii
-2.64985	15.8011	81.7448	276.421	Tree-Plus-Seedling	Unburned Plots	Pseudotsuga menziesii				0.0290557	0.303815	Tree-Plus-Seedling	Unburned Plots	Pseudotsuga menziesii
-1.00236	16.9166	40.1779	254.445	Tree-Plus-Seedling	Unburned Plots	Pseudotsuga menziesii				0.797504	0.710831	Tree-Plus-Seedling	Unburned Plots	Pseudotsuga menziesii
0.549681	18.1497	68.4893	382.42	Tree-Plus-Seedling	Unburned Plots	Pseudotsuga menziesii				1.14739	0.241387	Tree-Plus-Seedling	Unburned Plots	Pseudotsuga menziesii
0.557782	18.1265	68.0484	377.622	Tree-Plus-Seedling	Unburned Plots	Pseudotsuga menziesii				1.143	0.253203	Tree-Plus-Seedling	Unburned Plots	Pseudotsuga menziesii
1.16618	18.173	80.1801	405.426	Tree-Plus-Seedling	Unburned Plots	Pseudotsuga menziesii				1.16396	0.0626078	Tree-Plus-Seedling	Unburned Plots	Pseudotsuga menziesii
0.53266	17.7301	75.9765	403.821	Tree-Plus-Seedling	Unburned Plots	Pseudotsuga menziesii				1.02076	0.0812732	Tree-Plus-Seedling	Unburned Plots	Pseudotsuga menziesii
0.904942	17.3835	97.8511	565.834	Tree-Plus-Seedling	Unburned Plots	Pseudotsuga menziesii				0.977478	-0.548637	Tree-Plus-Seedling	Unburned Plots	Pseudotsuga menziesii
3.40541	18.8205	58.1324	982.053	Tree-Plus-Seedling	Unburned Plots	Pseudotsuga menziesii				2.32461	-1.24873	Tree-Plus-Seedling	Unburned Plots	Pseudotsuga menziesii
-0.229458	14.6647	132.942	793.299	Tree-Plus-Seedling	Unburned Plots	Pseudotsuga menziesii				0.207533	-1.64313	Tree-Plus-Seedling	Unburned Plots	Pseudotsuga menziesii
6.3	18.5839	99.3163	1078.54	Tree-Plus-Seedling	Unburned Plots	Pseudotsuga menziesii				2.43454	-1.99921	Tree-Plus-Seedling	Unburned Plots	Pseudotsuga menziesii
2.32401	18.491	110.11	597.245	Tree-Plus-Seedling	Unburned Plots	Pseudotsuga menziesii				1.32411	-0.666295	Tree-Plus-Seedling	Unburned Plots	Pseudotsuga menziesii
4.10036	19.4053	91.6142	571.328	Tree-Plus-Seedling	Unburned Plots	Pseudotsuga menziesii				1.87878	-0.455905	Tree-Plus-Seedling	Unburned Plots	Pseudotsuga menziesii
1.26894	17.7486	129.689	856.037	Tree-Plus-Seedling	Unburned Plots	Pseudotsuga menziesii				1.11357	-1.48167	Tree-Plus-Seedling	Unburned Plots	Pseudotsuga menziesii
2.63413	17.7788	123.489	527.441	Tree-Plus-Seedling	Unburned Plots	Pseudotsuga menziesii				1.05114	-0.701273	Tree-Plus-Seedling	Unburned Plots	Pseudotsuga menziesii
1.6576	17.0521	128.055	577.094	Tree-Plus-Seedling	Unburned Plots	Pseudotsuga menziesii				0.780591	-0.889867	Tree-Plus-Seedling	Unburned Plots	Pseudotsuga menziesii
-2.22699	18.774	103.146	253.471	Tree-Plus-Seedling	Unburned Plots	Pseudotsuga menziesii				0.482337	0.541596	Tree-Plus-Seedling	Unburned Plots	Pseudotsuga menziesii
-3.2489	16.2511	90.3906	230.461	Tree-Plus-Seedling	Unburned Plots	Pseudotsuga menziesii				-0.0783589	0.443551	Tree-Plus-Seedling	Unburned Plots	Pseudotsuga menziesii
-3.3	16.4909	91.8396	192.122	Tree-Plus-Seedling	Unburned Plots	Pseudotsuga menziesii				-0.0856268	0.560005	Tree-Plus-Seedling	Unburned Plots	Pseudotsuga menziesii
-2.5	17.7202	126.9	97.8937	Tree-Plus-Seedling	Unburned Plots	Pseudotsuga menziesii				-0.104547	0.632819	Tree-Plus-Seedling	Unburned Plots	Pseudotsuga menziesii
-3.2107	15.4564	70.9381	302.136	Tree-Plus-Seedling	Unburned Plots	Pseudotsuga menziesii				-0.00508466	0.312569	Tree-Plus-Seedling	Unburned Plots	Pseudotsuga menziesii
-3.56494	16.5282	101.178	498.028	Tree-Plus-Seedling	Unburned Plots	Pseudotsuga menziesii				0.0961219	-0.2453	Tree-Plus-Seedling	Unburned Plots	Pseudotsuga menziesii
-2.19746	17.417	87.5595	238.911	Tree-Plus-Seedling	Unburned Plots	Pseudotsuga menziesii				0.330235	0.525424	Tree-Plus-Seedling	Unburned Plots	Pseudotsuga menziesii
-2.80811	18.4919	88.3197	270.175	Tree-Plus-Seedling	Unburned Plots	Pseudotsuga menziesii				0.48211	0.611832	Tree-Plus-Seedling	Unburned Plots	Pseudotsuga menziesii
-2.48191	16.7635	89.8191	207.743	Tree-Plus-Seedling	Unburned Plots	Pseudotsuga menziesii				0.113245	0.521536	Tree-Plus-Seedling	Unburned Plots	Pseudotsuga menziesii
-2.1684	17.0953	86.6774	250.049	Tree-Plus-Seedling	Unburned Plots	Pseudotsuga menziesii				0.288017	0.46306	Tree-Plus-Seedling	Unburned Plots	Pseudotsuga menziesii
-2.77275	17.0439	94.2984	408.738	Tree-Plus-Seedling	Unburned Plots	Pseudotsuga menziesii				0.280774	0.0434955	Tree-Plus-Seedling	Unburned Plots	Pseudotsuga menziesii
-2.47454	18.2026	107	226.521	Tree-Plus-Seedling	Unburned Plots	Pseudotsuga menziesii				0.277743	0.523231	Tree-Plus-Seedling	Unburned Plots	Pseudotsuga menziesii
-5.46555	13.5754	165.416	298.885	Tree-Plus-Seedling	Unburned Plots	Pseudotsuga menziesii				-1.4648	-0.489157	Tree-Plus-Seedling	Unburned Plots	Pseudotsuga menziesii
-1.3	15.8344	89.6065	584.114	Tree-Plus-Seedling	Unburned Plots	Pseudotsuga menziesii				0.44795	-0.591627	Tree-Plus-Seedling	Unburned Plots	Pseudotsuga menziesii
-1.37322	16.9789	61.4218	355.067	Tree-Plus-Seedling	Unburned Plots	Pseudotsuga menziesii				0.679734	0.332156	Tree-Plus-Seedling	Unburned Plots	Pseudotsuga menziesii
3.4261	19.4811	106.674	494.324	Tree-Plus-Seedling	Unburned Plots	Pseudotsuga menziesii				1.60518	-0.329604	Tree-Plus-Seedling	Unburned Plots	Pseudotsuga menziesii
1.99718	18.1333	127.504	567.792	Tree-Plus-Seedling	Unburned Plots	Pseudotsuga menziesii				1.03829	-0.749316	Tree-Plus-Seedling	Unburned Plots	Pseudotsuga menziesii
3.66483	19.2648	110.913	465.837	Tree-Plus-Seedling	Unburned Plots	Pseudotsuga menziesii				1.53408	-0.332182	Tree-Plus-Seedling	Unburned Plots	Pseudotsuga menziesii
1.79911	16.6973	154.942	890.901	Tree-Plus-Seedling	Unburned Plots	Pseudotsuga menziesii				0.805323	-1.9196	Tree-Plus-Seedling	Unburned Plots	Pseudotsuga menziesii
0.679951	17.626	119.285	755.826	Tree-Plus-Seedling	Unburned Plots	Pseudotsuga menziesii				0.998134	-1.13584	Tree-Plus-Seedling	Unburned Plots	Pseudotsuga menziesii
1.64871	17.6655	133.234	819.463	Tree-Plus-Seedling	Unburned Plots	Pseudotsuga menziesii				1.08658	-1.45099	Tree-Plus-Seedling	Unburned Plots	Pseudotsuga menziesii
1.96744	17.7908	127.365	836.19	Tree-Plus-Seedling	Unburned Plots	Pseudotsuga menziesii				1.21926	-1.45161	Tree-Plus-Seedling	Unburned Plots	Pseudotsuga menziesii
1.87669	17.345	125.718	824.338	Tree-Plus-Seedling	Unburned Plots	Pseudotsuga menziesii				1.1204	-1.45964	Tree-Plus-Seedling	Unburned Plots	Pseudotsuga menziesii
-0.29871	16.0872	119.804	799.235	Tree-Plus-Seedling	Unburned Plots	Pseudotsuga menziesii				0.593099	-1.37881	Tree-Plus-Seedling	Unburned Plots	Pseudotsuga menziesii
3.73065	20.4465	45.5765	368.701	Tree-Plus-Seedling	Unburned Plots	Pseudotsuga menziesii				2.21917	0.542048	Tree-Plus-Seedling	Unburned Plots	Pseudotsuga menziesii
-1.38891	18.0667	71.606	146.748	Tree-Plus-Seedling	Unburned Plots	Pseudotsuga menziesii				0.615041	0.905276	Tree-Plus-Seedling	Unburned Plots	Pseudotsuga menziesii
1.4025	16.3393	153.632	829.265	Tree-Plus-Seedling	Unburned Plots	Pseudotsuga menziesii				0.631952	-1.77813	Tree-Plus-Seedling	Unburned Plots	Pseudotsuga menziesii
5.55871	20.5096	80.8456	1215.43	Tree-Plus-Seedling	Unburned Plots	Pseudotsuga menziesii				2.99317	-1.91577	Tree-Plus-Seedling	Unburned Plots	Pseudotsuga menziesii
-1.85523	17.2586	60.7877	113.762	Tree-Plus-Seedling	Unburned Plots	Pseudotsuga menziesii				0.446949	0.996128	Tree-Plus-Seedling	Unburned Plots	Pseudotsuga menziesii
5.1133	20.0213	90.0809	1112.87	Tree-Plus-Seedling	Unburned Plots	Pseudotsuga menziesii				2.66276	-1.76589	Tree-Plus-Seedling	Unburned Plots	Pseudotsuga menziesii
3.05927	19.1177	100.847	548.326	Tree-Plus-Seedling	Unburned Plots	Pseudotsuga menziesii				1.58025	-0.442099	Tree-Plus-Seedling	Unburned Plots	Pseudotsuga menziesii
-2.65227	18.9167	99	373.323	Tree-Plus-Seedling	Unburned Plots	Pseudotsuga menziesii				0.597947	0.319895	Tree-Plus-Seedling	Unburned Plots	Pseudotsuga menziesii
3.26963	20.0115	60.9825	315.079	Tree-Plus-Seedling	Unburned Plots	Pseudotsuga menziesii				1.89284	0.532119	Tree-Plus-Seedling	Unburned Plots	Pseudotsuga menziesii
3.54306	18.931	97.4656	550.46	Tree-Plus-Seedling	Unburned Plots	Pseudotsuga menziesii				1.6399	-0.47385	Tree-Plus-Seedling	Unburned Plots	Pseudotsuga menziesii
3.47702	19.4262	104.861	502.312	Tree-Plus-Seedling	Unburned Plots	Pseudotsuga menziesii				1.62362	-0.345503	Tree-Plus-Seedling	Unburned Plots	Pseudotsuga menziesii
-3.13334	17.2432	61	158.737	Tree-Plus-Seedling	Unburned Plots	Pseudotsuga menziesii				0.306915	0.957834	Tree-Plus-Seedling	Unburned Plots	Pseudotsuga menziesii
-4.20311	16.9904	73.3316	187.126	Tree-Plus-Seedling	Unburned Plots	Pseudotsuga menziesii				0.0343233	0.827417	Tree-Plus-Seedling	Unburned Plots	Pseudotsuga menziesii
3.995	19.3528	102.739	495.567	Tree-Plus-Seedling	Unburned Plots	Pseudotsuga menziesii				1.69191	-0.35285	Tree-Plus-Seedling	Unburned Plots	Pseudotsuga menziesii
-4.12182	16.0782	61	184.011	Tree-Plus-Seedling	Unburned Plots	Pseudotsuga menziesii				-0.0380264	0.810365	Tree-Plus-Seedling	Unburned Plots	Pseudotsuga menziesii
3.65191	19.1512	131.242	783.161	Tree-Plus-Seedling	Unburned Plots	Pseudotsuga menziesii				1.642	-1.28218	Tree-Plus-Seedling	Unburned Plots	Pseudotsuga menziesii
-1.26715	18.4207	74.6512	128.974	Tree-Plus-Seedling	Unburned Plots	Pseudotsuga menziesii				0.660751	0.962721	Tree-Plus-Seedling	Unburned Plots	Pseudotsuga menziesii
-1.4	18.5745	57.1525	103.357	Tree-Plus-Seedling	Unburned Plots	Pseudotsuga menziesii				0.791396	1.18474	Tree-Plus-Seedling	Unburned Plots	Pseudotsuga menziesii
-3.05581	18.7546	97.7425	435.694	Tree-Plus-Seedling	Unburned Plots	Pseudotsuga menziesii				0.578514	0.179387	Tree-Plus-Seedling	Unburned Plots	Pseudotsuga menziesii
5.09357	19.1936	68.1285	535.514	Tree-Plus-Seedling	Unburned Plots	Pseudotsuga menziesii				2.1324	-0.275992	Tree-Plus-Seedling	Unburned Plots	Pseudotsuga menziesii
-2.3	17.2607	82.2668	224.443	Tree-Plus-Seedling	Unburned Plots	Pseudotsuga menziesii				0.3145	0.587818	Tree-Plus-Seedling	Unburned Plots	Pseudotsuga menziesii
-2.12555	18.1529	118.224	116.465	Tree-Plus-Seedling	Unburned Plots	Pseudotsuga menziesii				0.121544	0.683481	Tree-Plus-Seedling	Unburned Plots	Pseudotsuga menziesii
4.7	19.2	62	673.881	Tree-Plus-Seedling	Unburned Plots	Pseudotsuga menziesii				2.25889	-0.54722	Tree-Plus-Seedling	Unburned Plots	Pseudotsuga menziesii
4.49125	16.3319	162.607	1349.16	Tree-Plus-Seedling	Unburned Plots	Pseudotsuga menziesii				1.47439	-3.31476	Tree-Plus-Seedling	Unburned Plots	Pseudotsuga menziesii
0.770003	16.2245	126.911	830.483	Tree-Plus-Seedling	Unburned Plots	Pseudotsuga menziesii				0.740193	-1.55631	Tree-Plus-Seedling	Unburned Plots	Pseudotsuga menziesii
1.78315	14.6931	185.914	959.274	Tree-Plus-Seedling	Unburned Plots	Pseudotsuga menziesii				0.216802	-2.56861	Tree-Plus-Seedling	Unburned Plots	Pseudotsuga menziesii
-1.61496	18.2416	84.5667	196.183	Tree-Plus-Seedling	Unburned Plots	Pseudotsuga menziesii				0.559184	0.720677	Tree-Plus-Seedling	Unburned Plots	Pseudotsuga menziesii
-4.68825	15.7235	90.864	271.679	Tree-Plus-Seedling	Unburned Plots	Pseudotsuga menziesii				-0.348185	0.358855	Tree-Plus-Seedling	Unburned Plots	Pseudotsuga menziesii
-3.39451	17.5601	93.3801	415.088	Tree-Plus-Seedling	Unburned Plots	Pseudotsuga menziesii				0.31043	0.135664	Tree-Plus-Seedling	Unburned Plots	Pseudotsuga menziesii
-0.249312	17.0507	79.157	438.357	Tree-Plus-Seedling	Unburned Plots	Pseudotsuga menziesii				0.783737	-0.065305	Tree-Plus-Seedling	Unburned Plots	Pseudotsuga menziesii
-2.4748	17.0662	81	225.441	Tree-Plus-Seedling	Unburned Plots	Pseudotsuga menziesii				0.26285	0.581278	Tree-Plus-Seedling	Unburned Plots	Pseudotsuga menziesii
2.09074	18.8298	134.506	726.215	Tree-Plus-Seedling	Unburned Plots	Pseudotsuga menziesii				1.28131	-1.11273	Tree-Plus-Seedling	Unburned Plots	Pseudotsuga menziesii
-4.12104	16.8948	84.2458	227.627	Tree-Plus-Seedling	Unburned Plots	Pseudotsuga menziesii				-0.0241905	0.628466	Tree-Plus-Seedling	Unburned Plots	Pseudotsuga menziesii
2.37465	17.474	131.015	742.128	Tree-Plus-Seedling	Unburned Plots	Pseudotsuga menziesii				1.0948	-1.31031	Tree-Plus-Seedling	Unburned Plots	Pseudotsuga menziesii
-0.0170812	15.1219	185.917	920.013	Tree-Plus-Seedling	Unburned Plots	Pseudotsuga menziesii				0.0151088	-2.31125	Tree-Plus-Seedling	Unburned Plots	Pseudotsuga menziesii
6.54869	20.8544	46.8847	958.659	Tree-Plus-Seedling	Unburned Plots	Pseudotsuga menziesii				3.23478	-1.04232	Tree-Plus-Seedling	Unburned Plots	Pseudotsuga menziesii
0.207163	16.4475	114.25	661.51	Tree-Plus-Seedling	Unburned Plots	Pseudotsuga menziesii				0.650858	-0.982521	Tree-Plus-Seedling	Unburned Plots	Pseudotsuga menziesii
2.93851	19.6636	71.2875	523.457	Tree-Plus-Seedling	Unburned Plots	Pseudotsuga menziesii				1.88945	-0.0833111	Tree-Plus-Seedling	Unburned Plots	Pseudotsuga menziesii
3.15132	19.1067	96.5756	498.713	Tree-Plus-Seedling	Unburned Plots	Pseudotsuga menziesii				1.57908	-0.294262	Tree-Plus-Seedling	Unburned Plots	Pseudotsuga menziesii
2.33649	17.9951	107.056	567.447	Tree-Plus-Seedling	Unburned Plots	Pseudotsuga menziesii				1.22425	-0.631765	Tree-Plus-Seedling	Unburned Plots	Pseudotsuga menziesii
4.05431	19.4682	107.769	536.242	Tree-Plus-Seedling	Unburned Plots	Pseudotsuga menziesii				1.7203	-0.480438	Tree-Plus-Seedling	Unburned Plots	Pseudotsuga menziesii
3.34166	18.4635	122.116	724.047	Tree-Plus-Seedling	Unburned Plots	Pseudotsuga menziesii				1.48118	-1.13397	Tree-Plus-Seedling	Unburned Plots	Pseudotsuga menziesii
-1.52561	17.5683	69.3175	133.749	Tree-Plus-Seedling	Unburned Plots	Pseudotsuga menziesii				0.503489	0.901138	Tree-Plus-Seedling	Unburned Plots	Pseudotsuga menziesii
-2.75707	17.3249	92.6332	335.674	Tree-Plus-Seedling	Unburned Plots	Pseudotsuga menziesii				0.283748	0.270271	Tree-Plus-Seedling	Unburned Plots	Pseudotsuga menziesii
-0.0326323	17.0057	112.906	697.281	Tree-Plus-Seedling	Unburned Plots	Pseudotsuga menziesii				0.772984	-0.977398	Tree-Plus-Seedling	Unburned Plots	Pseudotsuga menziesii
4	20.5913	67.1309	439.664	Tree-Plus-Seedling	Unburned Plots	Pseudotsuga menziesii				2.17632	0.206275	Tree-Plus-Seedling	Unburned Plots	Pseudotsuga menziesii
3.9641	19.5435	102.142	590.9	Tree-Plus-Seedling	Unburned Plots	Pseudotsuga menziesii				1.81989	-0.558333	Tree-Plus-Seedling	Unburned Plots	Pseudotsuga menziesii
-0.602535	15.43	84.8896	543.868	Tree-Plus-Seedling	Unburned Plots	Pseudotsuga menziesii				0.465112	-0.548338	Tree-Plus-Seedling	Unburned Plots	Pseudotsuga menziesii
1.211	17.211	106.576	632.078	Tree-Plus-Seedling	Unburned Plots	Pseudotsuga menziesii				0.976808	-0.817533	Tree-Plus-Seedling	Unburned Plots	Pseudotsuga menziesii
3.72224	18.4174	95.4797	1332.6	Tree-Plus-Seedling	Unburned Plots	Pseudotsuga menziesii				2.31333	-2.46444	Tree-Plus-Seedling	Unburned Plots	Pseudotsuga menziesii
4.36503	19.1677	142.403	1616	Tree-Plus-Seedling	Unburned Plots	Pseudotsuga menziesii				2.43534	-3.46332	Tree-Plus-Seedling	Unburned Plots	Pseudotsuga menziesii
5.0563	17.5408	170.804	1784.57	Tree-Plus-Seedling	Unburned Plots	Pseudotsuga menziesii				2.135	-4.33591	Tree-Plus-Seedling	Unburned Plots	Pseudotsuga menziesii
3.93411	19.211	109.183	625.895	Tree-Plus-Seedling	Unburned Plots	Pseudotsuga menziesii				1.72517	-0.737106	Tree-Plus-Seedling	Unburned Plots	Pseudotsuga menziesii
-0.289787	16.3869	82.6674	632.446	Tree-Plus-Seedling	Unburned Plots	Pseudotsuga menziesii				0.799896	-0.650674	Tree-Plus-Seedling	Unburned Plots	Pseudotsuga menziesii
1.44438	17.9874	98.5632	554.342	Tree-Plus-Seedling	Unburned Plots	Pseudotsuga menziesii				1.15575	-0.483146	Tree-Plus-Seedling	Unburned Plots	Pseudotsuga menziesii
2.03055	18.9234	78.0214	517.834	Tree-Plus-Seedling	Unburned Plots	Pseudotsuga menziesii				1.55618	-0.157498	Tree-Plus-Seedling	Unburned Plots	Pseudotsuga menziesii
2.49296	19.2314	67.5012	455.666	Tree-Plus-Seedling	Unburned Plots	Pseudotsuga menziesii				1.70893	0.0857526	Tree-Plus-Seedling	Unburned Plots	Pseudotsuga menziesii
2.13278	18.8	77.7828	477.115	Tree-Plus-Seedling	Unburned Plots	Pseudotsuga menziesii				1.50958	-0.0765097	Tree-Plus-Seedling	Unburned Plots	Pseudotsuga menziesii
3.50763	18.1281	59.9903	586.961	Tree-Plus-Seedling	Unburned Plots	Pseudotsuga menziesii				1.81516	-0.37883	Tree-Plus-Seedling	Unburned Plots	Pseudotsuga menziesii
1.59547	17.3781	113.767	657.329	Tree-Plus-Seedling	Unburned Plots	Pseudotsuga menziesii				1.0285	-0.936337	Tree-Plus-Seedling	Unburned Plots	Pseudotsuga menziesii
2.85447	18.7737	108.716	558.768	Tree-Plus-Seedling	Unburned Plots	Pseudotsuga menziesii				1.42915	-0.557484	Tree-Plus-Seedling	Unburned Plots	Pseudotsuga menziesii
5.42546	17.7699	105.331	896.092	Tree-Plus-Seedling	Unburned Plots	Pseudotsuga menziesii				1.9311	-1.64245	Tree-Plus-Seedling	Unburned Plots	Pseudotsuga menziesii
2.73416	18.1192	93.0732	593.371	Tree-Plus-Seedling	Unburned Plots	Pseudotsuga menziesii				1.4424	-0.598832	Tree-Plus-Seedling	Unburned Plots	Pseudotsuga menziesii
-0.2	18.4337	44.6634	234.565	Tree-Plus-Seedling	Unburned Plots	Pseudotsuga menziesii				1.15503	0.865818	Tree-Plus-Seedling	Unburned Plots	Pseudotsuga menziesii
-1.20627	14.8302	111.706	705.497	Tree-Plus-Seedling	Unburned Plots	Pseudotsuga menziesii				0.195374	-1.1876	Tree-Plus-Seedling	Unburned Plots	Pseudotsuga menziesii
4.1	19.2155	110.513	848.579	Tree-Plus-Seedling	Unburned Plots	Pseudotsuga menziesii				1.94734	-1.30635	Tree-Plus-Seedling	Unburned Plots	Pseudotsuga menziesii
4.51916	19.3192	76.7878	546.324	Tree-Plus-Seedling	Unburned Plots	Pseudotsuga menziesii				2.01717	-0.318117	Tree-Plus-Seedling	Unburned Plots	Pseudotsuga menziesii
6.36982	16.5212	116.686	848.331	Tree-Plus-Seedling	Unburned Plots	Pseudotsuga menziesii				1.67682	-1.82079	Tree-Plus-Seedling	Unburned Plots	Pseudotsuga menziesii
-4.03669	16.3648	61.7364	160.933	Tree-Plus-Seedling	Unburned Plots	Pseudotsuga menziesii				0.00306273	0.892164	Tree-Plus-Seedling	Unburned Plots	Pseudotsuga menziesii
-4.3265	15.7627	144.699	200.754	Tree-Plus-Seedling	Unburned Plots	Pseudotsuga menziesii				-0.79546	0.111708	Tree-Plus-Seedling	Unburned Plots	Pseudotsuga menziesii
-4.78593	14.5788	128.911	323.144	Tree-Plus-Seedling	Unburned Plots	Pseudotsuga menziesii				-0.850841	-0.190539	Tree-Plus-Seedling	Unburned Plots	Pseudotsuga menziesii
-3.80463	16.2954	92.0958	232.656	Tree-Plus-Seedling	Unburned Plots	Pseudotsuga menziesii				-0.158566	0.463921	Tree-Plus-Seedling	Unburned Plots	Pseudotsuga menziesii
-3.64506	16.2401	95.1197	222.382	Tree-Plus-Seedling	Unburned Plots	Pseudotsuga menziesii				-0.18168	0.450152	Tree-Plus-Seedling	Unburned Plots	Pseudotsuga menziesii
-2.1429	16.8539	79.2985	197.861	Tree-Plus-Seedling	Unburned Plots	Pseudotsuga menziesii				0.254742	0.616149	Tree-Plus-Seedling	Unburned Plots	Pseudotsuga menziesii
-0.570068	15.4282	134.009	834.869	Tree-Plus-Seedling	Unburned Plots	Pseudotsuga menziesii				0.34222	-1.6391	Tree-Plus-Seedling	Unburned Plots	Pseudotsuga menziesii
-3.68094	17.0462	78.0069	245.033	Tree-Plus-Seedling	Unburned Plots	Pseudotsuga menziesii				0.13417	0.624936	Tree-Plus-Seedling	Unburned Plots	Pseudotsuga menziesii
-4.35498	15.9	104.185	293.288	Tree-Plus-Seedling	Unburned Plots	Pseudotsuga menziesii				-0.355116	0.20708	Tree-Plus-Seedling	Unburned Plots	Pseudotsuga menziesii
-0.462024	16.1517	115.863	713.376	Tree-Plus-Seedling	Unburned Plots	Pseudotsuga menziesii				0.534742	-1.11938	Tree-Plus-Seedling	Unburned Plots	Pseudotsuga menziesii
-2.91448	16.9904	90.0651	219.2	Tree-Plus-Seedling	Unburned Plots	Pseudotsuga menziesii				0.107012	0.545266	Tree-Plus-Seedling	Unburned Plots	Pseudotsuga menziesii
-1.05478	17.0896	39.1579	226.854	Tree-Plus-Seedling	Unburned Plots	Pseudotsuga menziesii				0.806982	0.811154	Tree-Plus-Seedling	Unburned Plots	Pseudotsuga menziesii
4.10172	19.3687	100.678	648.46	Tree-Plus-Seedling	Unburned Plots	Pseudotsuga menziesii				1.87025	-0.719264	Tree-Plus-Seedling	Unburned Plots	Pseudotsuga menziesii
3.07669	18.0926	111.359	692.006	Tree-Plus-Seedling	Unburned Plots	Pseudotsuga menziesii				1.42829	-1.00387	Tree-Plus-Seedling	Unburned Plots	Pseudotsuga menziesii
3.2031	18.7	121.985	482.808	Tree-Plus-Seedling	Unburned Plots	Pseudotsuga menziesii				1.28348	-0.499783	Tree-Plus-Seedling	Unburned Plots	Pseudotsuga menziesii
1.61079	16.6598	141.047	737.73	Tree-Plus-Seedling	Unburned Plots	Pseudotsuga menziesii				0.74114	-1.4301	Tree-Plus-Seedling	Unburned Plots	Pseudotsuga menziesii
-1.91353	16.4193	80.8073	234.159	Tree-Plus-Seedling	Unburned Plots	Pseudotsuga menziesii				0.222044	0.447727	Tree-Plus-Seedling	Unburned Plots	Pseudotsuga menziesii
1.69662	16.2076	164.421	1090.39	Tree-Plus-Seedling	Unburned Plots	Pseudotsuga menziesii				0.803891	-2.53804	Tree-Plus-Seedling	Unburned Plots	Pseudotsuga menziesii
-2.13365	20.3924	83.396	303.182	Tree-Plus-Seedling	Unburned Plots	Pseudotsuga menziesii				1.02438	0.762149	Tree-Plus-Seedling	Unburned Plots	Pseudotsuga menziesii
4.6739	18.8867	67.4081	738.171	Tree-Plus-Seedling	Unburned Plots	Pseudotsuga menziesii				2.20932	-0.783892	Tree-Plus-Seedling	Unburned Plots	Pseudotsuga menziesii
2.90139	18.2029	102.725	649.08	Tree-Plus-Seedling	Unburned Plots	Pseudotsuga menziesii				1.45592	-0.808726	Tree-Plus-Seedling	Unburned Plots	Pseudotsuga menziesii
-3.53484	17.379	81.9305	183.969	Tree-Plus-Seedling	Unburned Plots	Pseudotsuga menziesii				0.131256	0.778598	Tree-Plus-Seedling	Unburned Plots	Pseudotsuga menziesii
-4.1	16.6936	80.1409	217.419	Tree-Plus-Seedling	Unburned Plots	Pseudotsuga menziesii				-0.0373764	0.658457	Tree-Plus-Seedling	Unburned Plots	Pseudotsuga menziesii
1.87573	17.0706	133.677	730.042	Tree-Plus-Seedling	Unburned Plots	Pseudotsuga menziesii				0.912367	-1.32061	Tree-Plus-Seedling	Unburned Plots	Pseudotsuga menziesii
-0.404973	16.8479	79.4626	475.658	Tree-Plus-Seedling	Unburned Plots	Pseudotsuga menziesii				0.754381	-0.175495	Tree-Plus-Seedling	Unburned Plots	Pseudotsuga menziesii
0.774202	16.4107	136.011	869.381	Tree-Plus-Seedling	Unburned Plots	Pseudotsuga menziesii				0.740134	-1.69814	Tree-Plus-Seedling	Unburned Plots	Pseudotsuga menziesii
3.02592	18.1259	126.605	688.427	Tree-Plus-Seedling	Unburned Plots	Pseudotsuga menziesii				1.30026	-1.10273	Tree-Plus-Seedling	Unburned Plots	Pseudotsuga menziesii
-0.882107	15.0179	110.102	712.11	Tree-Plus-Seedling	Unburned Plots	Pseudotsuga menziesii				0.296947	-1.18798	Tree-Plus-Seedling	Unburned Plots	Pseudotsuga menziesii
-1.31222	15.7584	98.8553	610.195	Tree-Plus-Seedling	Unburned Plots	Pseudotsuga menziesii				0.380277	-0.734372	Tree-Plus-Seedling	Unburned Plots	Pseudotsuga menziesii
-4.2	16.8297	83.6974	289.024	Tree-Plus-Seedling	Unburned Plots	Pseudotsuga menziesii				0.0140382	0.477655	Tree-Plus-Seedling	Unburned Plots	Pseudotsuga menziesii
-1.18231	15.122	107.675	622.984	Tree-Plus-Seedling	Unburned Plots	Pseudotsuga menziesii				0.212043	-0.918828	Tree-Plus-Seedling	Unburned Plots	Pseudotsuga menziesii
2.82738	18.3404	99.7262	594.529	Tree-Plus-Seedling	Unburned Plots	Pseudotsuga menziesii				1.44616	-0.630019	Tree-Plus-Seedling	Unburned Plots	Pseudotsuga menziesii
5.6906	17.5969	83.2597	790.081	Tree-Plus-Seedling	Unburned Plots	Pseudotsuga menziesii				2.01386	-1.25162	Tree-Plus-Seedling	Unburned Plots	Pseudotsuga menziesii
6.88473	17.7311	77.2515	755.05	Tree-Plus-Seedling	Unburned Plots	Pseudotsuga menziesii				2.22241	-1.17452	Tree-Plus-Seedling	Unburned Plots	Pseudotsuga menziesii
5.28958	17.1	118.999	925.953	Tree-Plus-Seedling	Unburned Plots	Pseudotsuga menziesii				1.69581	-1.89387	Tree-Plus-Seedling	Unburned Plots	Pseudotsuga menziesii
7.02055	17.9696	102.383	1103.04	Tree-Plus-Seedling	Unburned Plots	Pseudotsuga menziesii				2.4106	-2.20175	Tree-Plus-Seedling	Unburned Plots	Pseudotsuga menziesii
7.58229	15.6397	100.039	958.693	Tree-Plus-Seedling	Unburned Plots	Pseudotsuga menziesii				1.90936	-2.14925	Tree-Plus-Seedling	Unburned Plots	Pseudotsuga menziesii
4.60245	18.7247	51.6274	540.93	Tree-Plus-Seedling	Unburned Plots	Pseudotsuga menziesii				2.11062	-0.193732	Tree-Plus-Seedling	Unburned Plots	Pseudotsuga menziesii
4.30962	20.1898	50.0521	451.106	Tree-Plus-Seedling	Unburned Plots	Pseudotsuga menziesii				2.28948	0.238566	Tree-Plus-Seedling	Unburned Plots	Pseudotsuga menziesii
3.41427	19.6858	64.86	556.418	Tree-Plus-Seedling	Unburned Plots	Pseudotsuga menziesii				2.04325	-0.141928	Tree-Plus-Seedling	Unburned Plots	Pseudotsuga menziesii
4.19325	20.826	66.1401	434.313	Tree-Plus-Seedling	Unburned Plots	Pseudotsuga menziesii				2.25281	0.244433	Tree-Plus-Seedling	Unburned Plots	Pseudotsuga menziesii
3.6	20.4855	65.4996	431.653	Tree-Plus-Seedling	Unburned Plots	Pseudotsuga menziesii				2.10552	0.249127	Tree-Plus-Seedling	Unburned Plots	Pseudotsuga menziesii
4.5	20.4327	61.6733	438.453	Tree-Plus-Seedling	Unburned Plots	Pseudotsuga menziesii				2.25757	0.200928	Tree-Plus-Seedling	Unburned Plots	Pseudotsuga menziesii
3.21498	18.3726	118.078	725.166	Tree-Plus-Seedling	Unburned Plots	Pseudotsuga menziesii				1.47948	-1.11	Tree-Plus-Seedling	Unburned Plots	Pseudotsuga menziesii
3.51262	18.8728	99.1737	602.914	Tree-Plus-Seedling	Unburned Plots	Pseudotsuga menziesii				1.65944	-0.621624	Tree-Plus-Seedling	Unburned Plots	Pseudotsuga menziesii
2.55948	18.5892	104.583	550.338	Tree-Plus-Seedling	Unburned Plots	Pseudotsuga menziesii				1.37732	-0.510728	Tree-Plus-Seedling	Unburned Plots	Pseudotsuga menziesii
4.8	18.7462	54.1659	580.95	Tree-Plus-Seedling	Unburned Plots	Pseudotsuga menziesii				2.15921	-0.320803	Tree-Plus-Seedling	Unburned Plots	Pseudotsuga menziesii
4.82641	18.7945	63.0552	542.86	Tree-Plus-Seedling	Unburned Plots	Pseudotsuga menziesii				2.06427	-0.289316	Tree-Plus-Seedling	Unburned Plots	Pseudotsuga menziesii
2.65088	17.0855	112.044	910.214	Tree-Plus-Seedling	Unburned Plots	Pseudotsuga menziesii				1.36842	-1.64696	Tree-Plus-Seedling	Unburned Plots	Pseudotsuga menziesii
2.75174	16.7746	237.016	1826.84	Tree-Plus-Seedling	Unburned Plots	Pseudotsuga menziesii				1.16292	-4.89631	Tree-Plus-Seedling	Unburned Plots	Pseudotsuga menziesii
-3.91974	16.0803	95.1974	256.702	Tree-Plus-Seedling	Unburned Plots	Pseudotsuga menziesii				-0.21998	0.361449	Tree-Plus-Seedling	Unburned Plots	Pseudotsuga menziesii
-1.56059	18.1394	82.5007	243.517	Tree-Plus-Seedling	Unburned Plots	Pseudotsuga menziesii				0.607717	0.603478	Tree-Plus-Seedling	Unburned Plots	Pseudotsuga menziesii
-2.54775	16.8522	93.5574	296.953	Tree-Plus-Seedling	Unburned Plots	Pseudotsuga menziesii				0.175037	0.287994	Tree-Plus-Seedling	Unburned Plots	Pseudotsuga menziesii
-0.170513	14.9368	133.482	812.952	Tree-Plus-Seedling	Unburned Plots	Pseudotsuga menziesii				0.283814	-1.6656	Tree-Plus-Seedling	Unburned Plots	Pseudotsuga menziesii
6.62563	17.6618	76.1364	752.934	Tree-Plus-Seedling	Unburned Plots	Pseudotsuga menziesii				2.17976	-1.154	Tree-Plus-Seedling	Unburned Plots	Pseudotsuga menziesii
-1.00756	17.3399	59.8531	145.165	Tree-Plus-Seedling	Unburned Plots	Pseudotsuga menziesii				0.617904	0.885097	Tree-Plus-Seedling	Unburned Plots	Pseudotsuga menziesii
3.78577	19.9389	57.698	501.918	Tree-Plus-Seedling	Unburned Plots	Pseudotsuga menziesii				2.1523	0.0557301	Tree-Plus-Seedling	Unburned Plots	Pseudotsuga menziesii
-1.89308	17.5486	87.583	246.162	Tree-Plus-Seedling	Unburned Plots	Pseudotsuga menziesii				0.405264	0.505455	Tree-Plus-Seedling	Unburned Plots	Pseudotsuga menziesii
-2.35568	18.2912	102.266	262.899	Tree-Plus-Seedling	Unburned Plots	Pseudotsuga menziesii				0.384578	0.472922	Tree-Plus-Seedling	Unburned Plots	Pseudotsuga menziesii
-1.54714	19.0789	100	247.449	Tree-Plus-Seedling	Unburned Plots	Pseudotsuga menziesii				0.657289	0.5773	Tree-Plus-Seedling	Unburned Plots	Pseudotsuga menziesii
-2.69835	17.5016	115.819	456.093	Tree-Plus-Seedling	Unburned Plots	Pseudotsuga menziesii				0.251128	-0.183398	Tree-Plus-Seedling	Unburned Plots	Pseudotsuga menziesii
3.99321	19.4481	91.723	559.081	Tree-Plus-Seedling	Unburned Plots	Pseudotsuga menziesii				1.86002	-0.414802	Tree-Plus-Seedling	Unburned Plots	Pseudotsuga menziesii
-0.225108	17.8075	54.0972	520.835	Tree-Plus-Seedling	Unburned Plots	Pseudotsuga menziesii				1.21909	0.0119406	Tree-Plus-Seedling	Unburned Plots	Pseudotsuga menziesii
2.03635	18.985	77.2545	460.926	Tree-Plus-Seedling	Unburned Plots	Pseudotsuga menziesii				1.52204	-0.00392738	Tree-Plus-Seedling	Unburned Plots	Pseudotsuga menziesii
5.43686	18.223	91.7999	825.312	Tree-Plus-Seedling	Unburned Plots	Pseudotsuga menziesii				2.06648	-1.31041	Tree-Plus-Seedling	Unburned Plots	Pseudotsuga menziesii
0.792584	17.0095	122.455	687.674	Tree-Plus-Seedling	Unburned Plots	Pseudotsuga menziesii				0.801487	-1.07438	Tree-Plus-Seedling	Unburned Plots	Pseudotsuga menziesii
4	20.5302	66.6933	448.731	Tree-Plus-Seedling	Unburned Plots	Pseudotsuga menziesii				2.17625	0.17962	Tree-Plus-Seedling	Unburned Plots	Pseudotsuga menziesii
-3.87132	16.9157	94.2466	257.713	Tree-Plus-Seedling	Unburned Plots	Pseudotsuga menziesii				-0.038611	0.466519	Tree-Plus-Seedling	Unburned Plots	Pseudotsuga menziesii
-1.79913	18.0398	73.3038	126.309	Tree-Plus-Seedling	Unburned Plots	Pseudotsuga menziesii				0.519703	0.964104	Tree-Plus-Seedling	Unburned Plots	Pseudotsuga menziesii
-4.24279	16.5669	77.8132	216.443	Tree-Plus-Seedling	Unburned Plots	Pseudotsuga menziesii				-0.0643179	0.671257	Tree-Plus-Seedling	Unburned Plots	Pseudotsuga menziesii
3.64513	17.8644	137.373	641.102	Tree-Plus-Seedling	Unburned Plots	Pseudotsuga menziesii				1.2021	-1.13627	Tree-Plus-Seedling	Unburned Plots	Pseudotsuga menziesii
0.888062	18.2547	72.7677	377.458	Tree-Plus-Seedling	Unburned Plots	Pseudotsuga menziesii				1.17571	0.214202	Tree-Plus-Seedling	Unburned Plots	Pseudotsuga menziesii
4.6	18.8846	96.5406	468.723	Tree-Plus-Seedling	Unburned Plots	Pseudotsuga menziesii				1.70825	-0.333844	Tree-Plus-Seedling	Unburned Plots	Pseudotsuga menziesii
3.2031	18.7	121.985	482.808	Tree-Plus-Seedling	Unburned Plots	Pseudotsuga menziesii				1.28348	-0.499783	Tree-Plus-Seedling	Unburned Plots	Pseudotsuga menziesii
3.03681	17.8985	80.7283	695.131	Tree-Plus-Seedling	Unburned Plots	Pseudotsuga menziesii				1.63674	-0.802455	Tree-Plus-Seedling	Unburned Plots	Pseudotsuga menziesii
0.126332	16.6091	101.105	633.803	Tree-Plus-Seedling	Unburned Plots	Pseudotsuga menziesii				0.752833	-0.790278	Tree-Plus-Seedling	Unburned Plots	Pseudotsuga menziesii
1.70241	18.443	95.8403	526.832	Tree-Plus-Seedling	Unburned Plots	Pseudotsuga menziesii				1.27844	-0.353763	Tree-Plus-Seedling	Unburned Plots	Pseudotsuga menziesii
0.197695	17.8624	71.576	415.613	Tree-Plus-Seedling	Unburned Plots	Pseudotsuga menziesii				1.04747	0.121657	Tree-Plus-Seedling	Unburned Plots	Pseudotsuga menziesii
4.04831	19.3665	95.5158	562.793	Tree-Plus-Seedling	Unburned Plots	Pseudotsuga menziesii				1.82404	-0.465914	Tree-Plus-Seedling	Unburned Plots	Pseudotsuga menziesii
3.75699	19.4279	89.5449	492.501	Tree-Plus-Seedling	Unburned Plots	Pseudotsuga menziesii				1.77843	-0.222392	Tree-Plus-Seedling	Unburned Plots	Pseudotsuga menziesii
3.1996	18.7765	118.762	495.625	Tree-Plus-Seedling	Unburned Plots	Pseudotsuga menziesii				1.33649	-0.497483	Tree-Plus-Seedling	Unburned Plots	Pseudotsuga menziesii
3.96526	19.2327	105.369	627.978	Tree-Plus-Seedling	Unburned Plots	Pseudotsuga menziesii				1.76684	-0.712696	Tree-Plus-Seedling	Unburned Plots	Pseudotsuga menziesii
-4.05848	16.8659	75.172	203.208	Tree-Plus-Seedling	Unburned Plots	Pseudotsuga menziesii				0.0297705	0.749813	Tree-Plus-Seedling	Unburned Plots	Pseudotsuga menziesii
3.84471	19.201	97.9677	588.068	Tree-Plus-Seedling	Unburned Plots	Pseudotsuga menziesii				1.76664	-0.555111	Tree-Plus-Seedling	Unburned Plots	Pseudotsuga menziesii
3.36423	18.308	65.4082	837.953	Tree-Plus-Seedling	Unburned Plots	Pseudotsuga menziesii				2.0225	-1.00862	Tree-Plus-Seedling	Unburned Plots	Pseudotsuga menziesii
-0.131267	14.6989	125.803	693.948	Tree-Plus-Seedling	Unburned Plots	Pseudotsuga menziesii				0.192857	-1.34565	Tree-Plus-Seedling	Unburned Plots	Pseudotsuga menziesii
4.2372	19.5391	124.157	699.461	Tree-Plus-Seedling	Unburned Plots	Pseudotsuga menziesii				1.77948	-1.00908	Tree-Plus-Seedling	Unburned Plots	Pseudotsuga menziesii
3.32029	19.3254	82.9087	502.992	Tree-Plus-Seedling	Unburned Plots	Pseudotsuga menziesii				1.76136	-0.184924	Tree-Plus-Seedling	Unburned Plots	Pseudotsuga menziesii
-4.1	16.6936	80.1409	217.419	Tree-Plus-Seedling	Unburned Plots	Pseudotsuga menziesii				-0.0373764	0.658457	Tree-Plus-Seedling	Unburned Plots	Pseudotsuga menziesii
5.25852	18.93	123.241	1393.95	Tree-Plus-Seedling	Unburned Plots	Pseudotsuga menziesii				2.45985	-2.85337	Tree-Plus-Seedling	Unburned Plots	Pseudotsuga menziesii
-3.95589	17.0793	52.3019	185.283	Tree-Plus-Seedling	Unburned Plots	Pseudotsuga menziesii				0.255945	0.986623	Tree-Plus-Seedling	Unburned Plots	Pseudotsuga menziesii
3.29227	19.1606	110.917	501.859	Tree-Plus-Seedling	Unburned Plots	Pseudotsuga menziesii				1.49543	-0.411821	Tree-Plus-Seedling	Unburned Plots	Pseudotsuga menziesii
-1.308	17.5988	41.5952	204.773	Tree-Plus-Seedling	Unburned Plots	Pseudotsuga menziesii				0.83237	0.925385	Tree-Plus-Seedling	Unburned Plots	Pseudotsuga menziesii
0.361613	17.1791	93.4483	592.566	Tree-Plus-Seedling	Unburned Plots	Pseudotsuga menziesii				0.922402	-0.574338	Tree-Plus-Seedling	Unburned Plots	Pseudotsuga menziesii
-1.7026	14.9552	89.1678	529.345	Tree-Plus-Seedling	Unburned Plots	Pseudotsuga menziesii				0.169552	-0.537765	Tree-Plus-Seedling	Unburned Plots	Pseudotsuga menziesii
1.6888	17.8231	119.88	831.706	Tree-Plus-Seedling	Unburned Plots	Pseudotsuga menziesii				1.24377	-1.36353	Tree-Plus-Seedling	Unburned Plots	Pseudotsuga menziesii
-3.43287	18.4772	75.8442	147.616	Tree-Plus-Seedling	Unburned Plots	Pseudotsuga menziesii				0.379035	1.04392	Tree-Plus-Seedling	Unburned Plots	Pseudotsuga menziesii
1.57749	18.8243	72.0123	368.924	Tree-Plus-Seedling	Unburned Plots	Pseudotsuga menziesii				1.38274	0.270254	Tree-Plus-Seedling	Unburned Plots	Pseudotsuga menziesii
-2.76282	18.3376	110.372	134.685	Tree-Plus-Seedling	Unburned Plots	Pseudotsuga menziesii				0.150829	0.758499	Tree-Plus-Seedling	Unburned Plots	Pseudotsuga menziesii
4.71587	20.0457	83.2038	1022.7	Tree-Plus-Seedling	Unburned Plots	Pseudotsuga menziesii				2.5838	-1.46468	Tree-Plus-Seedling	Unburned Plots	Pseudotsuga menziesii
3.36215	18.9739	128.126	922.146	Tree-Plus-Seedling	Unburned Plots	Pseudotsuga menziesii				1.72243	-1.60654	Tree-Plus-Seedling	Unburned Plots	Pseudotsuga menziesii
6.55139	17.772	183.817	1947.11	Tree-Plus-Seedling	Unburned Plots	Pseudotsuga menziesii				2.43511	-4.89592	Tree-Plus-Seedling	Unburned Plots	Pseudotsuga menziesii
4.72214	19.7869	46.0741	594.844	Tree-Plus-Seedling	Unburned Plots	Pseudotsuga menziesii				2.4341	-0.160837	Tree-Plus-Seedling	Unburned Plots	Pseudotsuga menziesii
2.06472	17.0473	143.305	1187.68	Tree-Plus-Seedling	Unburned Plots	Pseudotsuga menziesii				1.28521	-2.53737	Tree-Plus-Seedling	Unburned Plots	Pseudotsuga menziesii
3.00319	17.2079	194.122	1451.12	Tree-Plus-Seedling	Unburned Plots	Pseudotsuga menziesii				1.28067	-3.60683	Tree-Plus-Seedling	Unburned Plots	Pseudotsuga menziesii
2.13881	18.8439	85.1981	563.634	Tree-Plus-Seedling	Unburned Plots	Pseudotsuga menziesii				1.53994	-0.340948	Tree-Plus-Seedling	Unburned Plots	Pseudotsuga menziesii
2.80178	18.5015	78.0591	551.586	Tree-Plus-Seedling	Unburned Plots	Pseudotsuga menziesii				1.61086	-0.33931	Tree-Plus-Seedling	Unburned Plots	Pseudotsuga menziesii
3.23039	18.4277	68	552.66	Tree-Plus-Seedling	Unburned Plots	Pseudotsuga menziesii				1.73869	-0.300886	Tree-Plus-Seedling	Unburned Plots	Pseudotsuga menziesii
1.3693	18.563	84.8386	492.414	Tree-Plus-Seedling	Unburned Plots	Pseudotsuga menziesii				1.31335	-0.151191	Tree-Plus-Seedling	Unburned Plots	Pseudotsuga menziesii
5	19.2	68	571.805	Tree-Plus-Seedling	Unburned Plots	Pseudotsuga menziesii				2.1558	-0.35826	Tree-Plus-Seedling	Unburned Plots	Pseudotsuga menziesii
4.5	19.2759	102.837	810.401	Tree-Plus-Seedling	Unburned Plots	Pseudotsuga menziesii				2.04158	-1.17065	Tree-Plus-Seedling	Unburned Plots	Pseudotsuga menziesii
4.74242	19.7714	59.4713	436.821	Tree-Plus-Seedling	Unburned Plots	Pseudotsuga menziesii				2.17629	0.12532	Tree-Plus-Seedling	Unburned Plots	Pseudotsuga menziesii
5.61736	17.4	101.844	869.75	Tree-Plus-Seedling	Unburned Plots	Pseudotsuga menziesii				1.88795	-1.60832	Tree-Plus-Seedling	Unburned Plots	Pseudotsuga menziesii
4.96069	19.4943	71.0226	577.71	Tree-Plus-Seedling	Unburned Plots	Pseudotsuga menziesii				2.18971	-0.35688	Tree-Plus-Seedling	Unburned Plots	Pseudotsuga menziesii
4.86422	19.0955	52.3568	583.818	Tree-Plus-Seedling	Unburned Plots	Pseudotsuga menziesii				2.25495	-0.274901	Tree-Plus-Seedling	Unburned Plots	Pseudotsuga menziesii
4.71394	17.0322	141.303	1139.95	Tree-Plus-Seedling	Unburned Plots	Pseudotsuga menziesii				1.62158	-2.56435	Tree-Plus-Seedling	Unburned Plots	Pseudotsuga menziesii
4.51679	19.3591	51.4222	627.917	Tree-Plus-Seedling	Unburned Plots	Pseudotsuga menziesii				2.30808	-0.323434	Tree-Plus-Seedling	Unburned Plots	Pseudotsuga menziesii
4.70369	19.9798	39.92	519.175	Tree-Plus-Seedling	Unburned Plots	Pseudotsuga menziesii				2.44896	0.0973231	Tree-Plus-Seedling	Unburned Plots	Pseudotsuga menziesii
2.83175	20.4521	57.5179	310.019	Tree-Plus-Seedling	Unburned Plots	Pseudotsuga menziesii				1.94306	0.651327	Tree-Plus-Seedling	Unburned Plots	Pseudotsuga menziesii
4.3	19.1582	47.6968	657.924	Tree-Plus-Seedling	Unburned Plots	Pseudotsuga menziesii				2.29661	-0.381368	Tree-Plus-Seedling	Unburned Plots	Pseudotsuga menziesii
6.08924	19.5378	95.5623	1043.99	Tree-Plus-Seedling	Unburned Plots	Pseudotsuga menziesii				2.5929	-1.75511	Tree-Plus-Seedling	Unburned Plots	Pseudotsuga menziesii
6.90127	19.5452	127.482	1381.12	Tree-Plus-Seedling	Unburned Plots	Pseudotsuga menziesii				2.76355	-2.87556	Tree-Plus-Seedling	Unburned Plots	Pseudotsuga menziesii
4.96404	18.1332	82.7495	759.385	Tree-Plus-Seedling	Unburned Plots	Pseudotsuga menziesii				1.99484	-1.06232	Tree-Plus-Seedling	Unburned Plots	Pseudotsuga menziesii
-1.66652	19.7385	105.687	162.912	Tree-Plus-Seedling	Unburned Plots	Pseudotsuga menziesii				0.646002	0.831876	Tree-Plus-Seedling	Unburned Plots	Pseudotsuga menziesii
4.79871	19.3987	61.6129	530.122	Tree-Plus-Seedling	Unburned Plots	Pseudotsuga menziesii				2.18024	-0.170637	Tree-Plus-Seedling	Unburned Plots	Pseudotsuga menziesii
6.42122	20.1856	61.5737	1133.69	Tree-Plus-Seedling	Unburned Plots	Pseudotsuga menziesii				3.12887	-1.66028	Tree-Plus-Seedling	Unburned Plots	Pseudotsuga menziesii
4.1	19.9613	69.9494	454.201	Tree-Plus-Seedling	Unburned Plots	Pseudotsuga menziesii				2.05574	0.0652861	Tree-Plus-Seedling	Unburned Plots	Pseudotsuga menziesii
4.72198	20.3626	68.0803	465.49	Tree-Plus-Seedling	Unburned Plots	Pseudotsuga menziesii				2.24765	0.0639882	Tree-Plus-Seedling	Unburned Plots	Pseudotsuga menziesii
-4.39384	17.5753	76.4364	230.358	Tree-Plus-Seedling	Unburned Plots	Pseudotsuga menziesii				0.139309	0.780971	Tree-Plus-Seedling	Unburned Plots	Pseudotsuga menziesii
-0.9	17.3192	57.9045	326.158	Tree-Plus-Seedling	Unburned Plots	Pseudotsuga menziesii				0.814558	0.443875	Tree-Plus-Seedling	Unburned Plots	Pseudotsuga menziesii
-3.93188	16.8618	102.635	526.245	Tree-Plus-Seedling	Unburned Plots	Pseudotsuga menziesii				0.126045	-0.262817	Tree-Plus-Seedling	Unburned Plots	Pseudotsuga menziesii
1.86968	19.445	51.693	317.271	Tree-Plus-Seedling	Unburned Plots	Pseudotsuga menziesii				1.66369	0.610185	Tree-Plus-Seedling	Unburned Plots	Pseudotsuga menziesii
-2.7	17.1363	91.1313	183.003	Tree-Plus-Seedling	Unburned Plots	Pseudotsuga menziesii				0.123092	0.631851	Tree-Plus-Seedling	Unburned Plots	Pseudotsuga menziesii
-2.15159	17.2703	63.458	130.104	Tree-Plus-Seedling	Unburned Plots	Pseudotsuga menziesii				0.4017	0.954787	Tree-Plus-Seedling	Unburned Plots	Pseudotsuga menziesii
-4.3	17.1749	75.7459	211.563	Tree-Plus-Seedling	Unburned Plots	Pseudotsuga menziesii				0.060769	0.777469	Tree-Plus-Seedling	Unburned Plots	Pseudotsuga menziesii
1.33316	18.5332	77.8107	423.443	Tree-Plus-Seedling	Unburned Plots	Pseudotsuga menziesii				1.29492	0.0705319	Tree-Plus-Seedling	Unburned Plots	Pseudotsuga menziesii
-4.23035	15.9137	96.9016	396.35	Tree-Plus-Seedling	Unburned Plots	Pseudotsuga menziesii				-0.178968	0.00171166	Tree-Plus-Seedling	Unburned Plots	Pseudotsuga menziesii
-0.882107	15.0179	110.102	712.11	Tree-Plus-Seedling	Unburned Plots	Pseudotsuga menziesii				0.296947	-1.18798	Tree-Plus-Seedling	Unburned Plots	Pseudotsuga menziesii
-3.49265	17.3669	87.9265	241.154	Tree-Plus-Seedling	Unburned Plots	Pseudotsuga menziesii				0.139542	0.588205	Tree-Plus-Seedling	Unburned Plots	Pseudotsuga menziesii
-2.66822	15.6298	83.3739	282.64	Tree-Plus-Seedling	Unburned Plots	Pseudotsuga menziesii				-0.0149567	0.2561	Tree-Plus-Seedling	Unburned Plots	Pseudotsuga menziesii
0.143833	18.6458	53.4899	146.51	Tree-Plus-Seedling	Unburned Plots	Pseudotsuga menziesii				1.09032	1.02248	Tree-Plus-Seedling	Unburned Plots	Pseudotsuga menziesii
3.69549	19.6675	55.3015	1001.54	Tree-Plus-Seedling	Unburned Plots	Pseudotsuga menziesii				2.5745	-1.18811	Tree-Plus-Seedling	Unburned Plots	Pseudotsuga menziesii
3.39128	18.732	56.0181	963.74	Tree-Plus-Seedling	Unburned Plots	Pseudotsuga menziesii				2.30511	-1.19768	Tree-Plus-Seedling	Unburned Plots	Pseudotsuga menziesii
3.62966	18.8937	58.6359	780.832	Tree-Plus-Seedling	Unburned Plots	Pseudotsuga menziesii				2.17725	-0.759981	Tree-Plus-Seedling	Unburned Plots	Pseudotsuga menziesii
3.99562	20.3632	56.9964	811.64	Tree-Plus-Seedling	Unburned Plots	Pseudotsuga menziesii				2.56225	-0.663849	Tree-Plus-Seedling	Unburned Plots	Pseudotsuga menziesii
3.50511	18.6796	69.4392	848.984	Tree-Plus-Seedling	Unburned Plots	Pseudotsuga menziesii				2.09338	-1.02869	Tree-Plus-Seedling	Unburned Plots	Pseudotsuga menziesii
4.28843	21.0828	42.3537	765.566	Tree-Plus-Seedling	Unburned Plots	Pseudotsuga menziesii				2.8219	-0.368275	Tree-Plus-Seedling	Unburned Plots	Pseudotsuga menziesii
4.9384	20.3462	73.5147	982.261	Tree-Plus-Seedling	Unburned Plots	Pseudotsuga menziesii				2.71538	-1.26796	Tree-Plus-Seedling	Unburned Plots	Pseudotsuga menziesii
4.8174	20.6177	40.0571	573.259	Tree-Plus-Seedling	Unburned Plots	Pseudotsuga menziesii				2.64112	0.0348248	Tree-Plus-Seedling	Unburned Plots	Pseudotsuga menziesii
4.60557	21.7202	33.6125	492.239	Tree-Plus-Seedling	Unburned Plots	Pseudotsuga menziesii				2.80714	0.432387	Tree-Plus-Seedling	Unburned Plots	Pseudotsuga menziesii
4.86302	20.0175	42.706	558.791	Tree-Plus-Seedling	Unburned Plots	Pseudotsuga menziesii				2.49306	-0.026334	Tree-Plus-Seedling	Unburned Plots	Pseudotsuga menziesii
4.51132	20.8034	38.1391	542.267	Tree-Plus-Seedling	Unburned Plots	Pseudotsuga menziesii				2.62204	0.167029	Tree-Plus-Seedling	Unburned Plots	Pseudotsuga menziesii
3.6525	20.3337	39.2364	420.747	Tree-Plus-Seedling	Unburned Plots	Pseudotsuga menziesii				2.28645	0.45201	Tree-Plus-Seedling	Unburned Plots	Pseudotsuga menziesii
-3.38887	16.693	98.8158	246.461	Tree-Plus-Seedling	Unburned Plots	Pseudotsuga menziesii				-0.0636469	0.403567	Tree-Plus-Seedling	Unburned Plots	Pseudotsuga menziesii
6.73794	19.1567	150.572	1636.43	Tree-Plus-Seedling	Unburned Plots	Pseudotsuga menziesii				2.71527	-3.71823	Tree-Plus-Seedling	Unburned Plots	Pseudotsuga menziesii
3.58183	19.8643	80.6732	462.788	Tree-Plus-Seedling	Unburned Plots	Pseudotsuga menziesii				1.88519	-0.0177842	Tree-Plus-Seedling	Unburned Plots	Pseudotsuga menziesii
3.39205	18.9206	122.804	482.149	Tree-Plus-Seedling	Unburned Plots	Pseudotsuga menziesii				1.34624	-0.488322	Tree-Plus-Seedling	Unburned Plots	Pseudotsuga menziesii
-2.2601	17.3488	94.8755	302.854	Tree-Plus-Seedling	Unburned Plots	Pseudotsuga menziesii				0.308409	0.307721	Tree-Plus-Seedling	Unburned Plots	Pseudotsuga menziesii
4.2362	19.1362	86.9023	1115.02	Tree-Plus-Seedling	Unburned Plots	Pseudotsuga menziesii				2.39308	-1.80435	Tree-Plus-Seedling	Unburned Plots	Pseudotsuga menziesii
-3.72984	16.6872	84.5968	209.194	Tree-Plus-Seedling	Unburned Plots	Pseudotsuga menziesii				-0.0312637	0.622333	Tree-Plus-Seedling	Unburned Plots	Pseudotsuga menziesii
-0.141521	15.6864	144.278	700.06	Tree-Plus-Seedling	Unburned Plots	Pseudotsuga menziesii				0.242762	-1.37721	Tree-Plus-Seedling	Unburned Plots	Pseudotsuga menziesii
-3.25319	17.1546	120.285	221.427	Tree-Plus-Seedling	Unburned Plots	Pseudotsuga menziesii				-0.151582	0.352622	Tree-Plus-Seedling	Unburned Plots	Pseudotsuga menziesii
-2.88547	17.244	139.904	196.218	Tree-Plus-Seedling	Unburned Plots	Pseudotsuga menziesii				-0.26631	0.256188	Tree-Plus-Seedling	Unburned Plots	Pseudotsuga menziesii
4.5	19.1068	115.022	612.186	Tree-Plus-Seedling	Unburned Plots	Pseudotsuga menziesii				1.72259	-0.793893	Tree-Plus-Seedling	Unburned Plots	Pseudotsuga menziesii
-2.06945	17.5199	64.2939	140.752	Tree-Plus-Seedling	Unburned Plots	Pseudotsuga menziesii				0.465873	0.948157	Tree-Plus-Seedling	Unburned Plots	Pseudotsuga menziesii
-4.63504	15.8735	87.1853	340.174	Tree-Plus-Seedling	Unburned Plots	Pseudotsuga menziesii				-0.216713	0.232802	Tree-Plus-Seedling	Unburned Plots	Pseudotsuga menziesii
-5.54443	15.262	72.4293	384.292	Tree-Plus-Seedling	Unburned Plots	Pseudotsuga menziesii				-0.302783	0.213677	Tree-Plus-Seedling	Unburned Plots	Pseudotsuga menziesii
-3.25453	16.2519	86.971	216.086	Tree-Plus-Seedling	Unburned Plots	Pseudotsuga menziesii				-0.0646068	0.505246	Tree-Plus-Seedling	Unburned Plots	Pseudotsuga menziesii
0.434042	15.2657	152.66	866.365	Tree-Plus-Seedling	Unburned Plots	Pseudotsuga menziesii				0.326956	-1.93738	Tree-Plus-Seedling	Unburned Plots	Pseudotsuga menziesii
2.19842	18.148	156.695	947.481	Tree-Plus-Seedling	Unburned Plots	Pseudotsuga menziesii				1.18777	-1.91699	Tree-Plus-Seedling	Unburned Plots	Pseudotsuga menziesii
5.64048	17.9463	94.3756	948.286	Tree-Plus-Seedling	Unburned Plots	Pseudotsuga menziesii				2.13426	-1.67983	Tree-Plus-Seedling	Unburned Plots	Pseudotsuga menziesii
4.48115	19.9358	148.428	1586.08	Tree-Plus-Seedling	Unburned Plots	Pseudotsuga menziesii				2.52685	-3.34679	Tree-Plus-Seedling	Unburned Plots	Pseudotsuga menziesii
3.81965	18.8523	101.519	634.79	Tree-Plus-Seedling	Unburned Plots	Pseudotsuga menziesii				1.70882	-0.738862	Tree-Plus-Seedling	Unburned Plots	Pseudotsuga menziesii
-3.80263	16.9267	83.605	244.692	Tree-Plus-Seedling	Unburned Plots	Pseudotsuga menziesii				0.0475986	0.576094	Tree-Plus-Seedling	Unburned Plots	Pseudotsuga menziesii
-0.367294	17.0165	80.2961	441.974	Tree-Plus-Seedling	Unburned Plots	Pseudotsuga menziesii				0.754674	-0.0800057	Tree-Plus-Seedling	Unburned Plots	Pseudotsuga menziesii
4.80801	19.9784	45.4274	591.811	Tree-Plus-Seedling	Unburned Plots	Pseudotsuga menziesii				2.48649	-0.12992	Tree-Plus-Seedling	Unburned Plots	Pseudotsuga menziesii
1.28049	17.9195	124.521	826.364	Tree-Plus-Seedling	Unburned Plots	Pseudotsuga menziesii				1.16338	-1.34902	Tree-Plus-Seedling	Unburned Plots	Pseudotsuga menziesii
-3.6053	16.4445	53.6832	190.882	Tree-Plus-Seedling	Unburned Plots	Pseudotsuga menziesii				0.172538	0.862988	Tree-Plus-Seedling	Unburned Plots	Pseudotsuga menziesii
0.429757	16.6298	177.153	1069.16	Tree-Plus-Seedling	Unburned Plots	Pseudotsuga menziesii				0.588127	-2.45376	Tree-Plus-Seedling	Unburned Plots	Pseudotsuga menziesii
-1.91215	14.8295	173	1168.15	Tree-Plus-Seedling	Unburned Plots	Pseudotsuga menziesii				0.0321269	-2.74976	Tree-Plus-Seedling	Unburned Plots	Pseudotsuga menziesii
2.40586	18.4455	103.468	538.475	Tree-Plus-Seedling	Unburned Plots	Pseudotsuga menziesii				1.32538	-0.48165	Tree-Plus-Seedling	Unburned Plots	Pseudotsuga menziesii
-2.68696	17.1852	118.4	497.623	Tree-Plus-Seedling	Unburned Plots	Pseudotsuga menziesii				0.207813	-0.3452	Tree-Plus-Seedling	Unburned Plots	Pseudotsuga menziesii
-3.00145	17.1897	98.9944	215.471	Tree-Plus-Seedling	Unburned Plots	Pseudotsuga menziesii				0.0582462	0.517033	Tree-Plus-Seedling	Unburned Plots	Pseudotsuga menziesii
4.02917	20.582	65.3279	442.163	Tree-Plus-Seedling	Unburned Plots	Pseudotsuga menziesii				2.19556	0.210793	Tree-Plus-Seedling	Unburned Plots	Pseudotsuga menziesii
-6.01205	14.6907	74.9365	419.489	Tree-Plus-Seedling	Unburned Plots	Pseudotsuga menziesii				-0.468582	0.0651419	Tree-Plus-Seedling	Unburned Plots	Pseudotsuga menziesii
4.23585	20.5759	66.3585	463.804	Tree-Plus-Seedling	Unburned Plots	Pseudotsuga menziesii				2.23497	0.136507	Tree-Plus-Seedling	Unburned Plots	Pseudotsuga menziesii
-0.0811438	16.1391	105.609	613.027	Tree-Plus-Seedling	Unburned Plots	Pseudotsuga menziesii				0.574468	-0.818628	Tree-Plus-Seedling	Unburned Plots	Pseudotsuga menziesii
2.37498	19	75.9005	470.099	Tree-Plus-Seedling	Unburned Plots	Pseudotsuga menziesii				1.59169	-0.0347306	Tree-Plus-Seedling	Unburned Plots	Pseudotsuga menziesii
-2.7	17.4966	89.0113	159.258	Tree-Plus-Seedling	Unburned Plots	Pseudotsuga menziesii				0.189649	0.75101	Tree-Plus-Seedling	Unburned Plots	Pseudotsuga menziesii
-3.98846	16.3913	87.0869	229.885	Tree-Plus-Seedling	Unburned Plots	Pseudotsuga menziesii				-0.126822	0.531325	Tree-Plus-Seedling	Unburned Plots	Pseudotsuga menziesii
-4.33329	16.1755	103.693	280.582	Tree-Plus-Seedling	Unburned Plots	Pseudotsuga menziesii				-0.305296	0.274933	Tree-Plus-Seedling	Unburned Plots	Pseudotsuga menziesii
-4.09105	17.2625	87.0259	240.951	Tree-Plus-Seedling	Unburned Plots	Pseudotsuga menziesii				0.0428677	0.618293	Tree-Plus-Seedling	Unburned Plots	Pseudotsuga menziesii
-3.38118	16.7911	98.2046	507.981	Tree-Plus-Seedling	Unburned Plots	Pseudotsuga menziesii				0.20744	-0.225936	Tree-Plus-Seedling	Unburned Plots	Pseudotsuga menziesii
-0.913133	19.2302	92.6977	269.225	Tree-Plus-Seedling	Unburned Plots	Pseudotsuga menziesii				0.855339	0.559418	Tree-Plus-Seedling	Unburned Plots	Pseudotsuga menziesii
-3.96399	16.6761	86.5447	254.021	Tree-Plus-Seedling	Unburned Plots	Pseudotsuga menziesii				-0.0397786	0.50956	Tree-Plus-Seedling	Unburned Plots	Pseudotsuga menziesii
-4.46973	15.9309	94.1342	272.479	Tree-Plus-Seedling	Unburned Plots	Pseudotsuga menziesii				-0.30255	0.344846	Tree-Plus-Seedling	Unburned Plots	Pseudotsuga menziesii
-4.00064	16.6589	58	203.77	Tree-Plus-Seedling	Unburned Plots	Pseudotsuga menziesii				0.137144	0.848739	Tree-Plus-Seedling	Unburned Plots	Pseudotsuga menziesii
4.24073	18.2238	168.44	1853.71	Tree-Plus-Seedling	Unburned Plots	Pseudotsuga menziesii				2.24161	-4.35571	Tree-Plus-Seedling	Unburned Plots	Pseudotsuga menziesii
0.708336	17.3705	99.4098	571.445	Tree-Plus-Seedling	Unburned Plots	Pseudotsuga menziesii				0.94016	-0.564112	Tree-Plus-Seedling	Unburned Plots	Pseudotsuga menziesii
3.05113	18.9511	115.75	520.153	Tree-Plus-Seedling	Unburned Plots	Pseudotsuga menziesii				1.39813	-0.50491	Tree-Plus-Seedling	Unburned Plots	Pseudotsuga menziesii
-0.442915	17.9571	52.9893	108.649	Tree-Plus-Seedling	Unburned Plots	Pseudotsuga menziesii				0.840561	1.06959	Tree-Plus-Seedling	Unburned Plots	Pseudotsuga menziesii
-2.46143	17.6386	88.0876	292.133	Tree-Plus-Seedling	Unburned Plots	Pseudotsuga menziesii				0.38326	0.433171	Tree-Plus-Seedling	Unburned Plots	Pseudotsuga menziesii
-3.87769	16.6629	92.3602	274.252	Tree-Plus-Seedling	Unburned Plots	Pseudotsuga menziesii				-0.0588146	0.40901	Tree-Plus-Seedling	Unburned Plots	Pseudotsuga menziesii
1.4859	18.9599	61.6862	361.271	Tree-Plus-Seedling	Unburned Plots	Pseudotsuga menziesii				1.47391	0.38917	Tree-Plus-Seedling	Unburned Plots	Pseudotsuga menziesii
-3.96575	17.0438	92.8028	219.727	Tree-Plus-Seedling	Unburned Plots	Pseudotsuga menziesii				-0.0501825	0.592665	Tree-Plus-Seedling	Unburned Plots	Pseudotsuga menziesii
3.41763	19.317	59.0703	440.286	Tree-Plus-Seedling	Unburned Plots	Pseudotsuga menziesii				1.9086	0.142659	Tree-Plus-Seedling	Unburned Plots	Pseudotsuga menziesii
2.17987	17.2791	136.012	734.177	Tree-Plus-Seedling	Unburned Plots	Pseudotsuga menziesii				0.980877	-1.34078	Tree-Plus-Seedling	Unburned Plots	Pseudotsuga menziesii
3.3817	18.8973	116.108	479.397	Tree-Plus-Seedling	Unburned Plots	Pseudotsuga menziesii				1.39214	-0.433358	Tree-Plus-Seedling	Unburned Plots	Pseudotsuga menziesii
1.63327	18.3508	93.4099	559.614	Tree-Plus-Seedling	Unburned Plots	Pseudotsuga menziesii				1.30111	-0.423681	Tree-Plus-Seedling	Unburned Plots	Pseudotsuga menziesii
1.96343	18.7634	78.6808	469.556	Tree-Plus-Seedling	Unburned Plots	Pseudotsuga menziesii				1.46438	-0.0590257	Tree-Plus-Seedling	Unburned Plots	Pseudotsuga menziesii
1.9	18.6	81.6064	483.748	Tree-Plus-Seedling	Unburned Plots	Pseudotsuga menziesii				1.4126	-0.132531	Tree-Plus-Seedling	Unburned Plots	Pseudotsuga menziesii
-2.12899	18.8964	117.544	111.269	Tree-Plus-Seedling	Unburned Plots	Pseudotsuga menziesii				0.269398	0.793553	Tree-Plus-Seedling	Unburned Plots	Pseudotsuga menziesii
-2.57874	17.6523	133.576	99.2645	Tree-Plus-Seedling	Unburned Plots	Pseudotsuga menziesii				-0.182081	0.57545	Tree-Plus-Seedling	Unburned Plots	Pseudotsuga menziesii
1.14586	16.5743	126.716	856.946	Tree-Plus-Seedling	Unburned Plots	Pseudotsuga menziesii				0.888302	-1.59936	Tree-Plus-Seedling	Unburned Plots	Pseudotsuga menziesii
2.62016	17.6822	113.126	802.481	Tree-Plus-Seedling	Unburned Plots	Pseudotsuga menziesii				1.37271	-1.31347	Tree-Plus-Seedling	Unburned Plots	Pseudotsuga menziesii
-3.2088	16.3629	87.2058	197.289	Tree-Plus-Seedling	Unburned Plots	Pseudotsuga menziesii				-0.0557701	0.560889	Tree-Plus-Seedling	Unburned Plots	Pseudotsuga menziesii
-1.9104	15.0495	62.5018	388.495	Tree-Plus-Seedling	Unburned Plots	Pseudotsuga menziesii				0.244475	0.0349722	Tree-Plus-Seedling	Unburned Plots	Pseudotsuga menziesii
1.64974	16.514	129.405	531.114	Tree-Plus-Seedling	Unburned Plots	Pseudotsuga menziesii				0.618455	-0.852549	Tree-Plus-Seedling	Unburned Plots	Pseudotsuga menziesii
-2.0472	17.8151	83.4789	166.051	Tree-Plus-Seedling	Unburned Plots	Pseudotsuga menziesii				0.395019	0.776337	Tree-Plus-Seedling	Unburned Plots	Pseudotsuga menziesii
1.75316	19.1532	65	325.91	Tree-Plus-Seedling	Unburned Plots	Pseudotsuga menziesii				1.48921	0.459473	Tree-Plus-Seedling	Unburned Plots	Pseudotsuga menziesii
-2.28466	17.6153	87.9095	186.334	Tree-Plus-Seedling	Unburned Plots	Pseudotsuga menziesii				0.305306	0.682344	Tree-Plus-Seedling	Unburned Plots	Pseudotsuga menziesii
-3.64506	16.2401	95.1197	222.382	Tree-Plus-Seedling	Unburned Plots	Pseudotsuga menziesii				-0.18168	0.450152	Tree-Plus-Seedling	Unburned Plots	Pseudotsuga menziesii
-0.570068	15.4282	134.009	834.869	Tree-Plus-Seedling	Unburned Plots	Pseudotsuga menziesii				0.34222	-1.6391	Tree-Plus-Seedling	Unburned Plots	Pseudotsuga menziesii
0.233055	16.3331	113.333	638.874	Tree-Plus-Seedling	Unburned Plots	Pseudotsuga menziesii				0.617943	-0.93541	Tree-Plus-Seedling	Unburned Plots	Pseudotsuga menziesii
-4.35498	15.9	104.185	293.288	Tree-Plus-Seedling	Unburned Plots	Pseudotsuga menziesii				-0.355116	0.20708	Tree-Plus-Seedling	Unburned Plots	Pseudotsuga menziesii
-0.462024	16.1517	115.863	713.376	Tree-Plus-Seedling	Unburned Plots	Pseudotsuga menziesii				0.534742	-1.11938	Tree-Plus-Seedling	Unburned Plots	Pseudotsuga menziesii
-1.38903	17.111	66.8903	152.466	Tree-Plus-Seedling	Unburned Plots	Pseudotsuga menziesii				0.468976	0.808517	Tree-Plus-Seedling	Unburned Plots	Pseudotsuga menziesii
3.69093	17.0005	205.176	1661.73	Tree-Plus-Seedling	Unburned Plots	Pseudotsuga menziesii				1.44265	-4.27684	Tree-Plus-Seedling	Unburned Plots	Pseudotsuga menziesii
-2.69459	16.2071	91.7628	235.533	Tree-Plus-Seedling	Unburned Plots	Pseudotsuga menziesii				-0.0165482	0.382173	Tree-Plus-Seedling	Unburned Plots	Pseudotsuga menziesii
-3.0839	16.3161	85.6324	214.74	Tree-Plus-Seedling	Unburned Plots	Pseudotsuga menziesii				-0.0185227	0.516407	Tree-Plus-Seedling	Unburned Plots	Pseudotsuga menziesii
-2.83296	15.6546	72.5681	279.231	Tree-Plus-Seedling	Unburned Plots	Pseudotsuga menziesii				0.0519352	0.358809	Tree-Plus-Seedling	Unburned Plots	Pseudotsuga menziesii
3.7435	18.4912	109.959	1274.8	Tree-Plus-Seedling	Unburned Plots	Pseudotsuga menziesii				2.15869	-2.42293	Tree-Plus-Seedling	Unburned Plots	Pseudotsuga menziesii
1.7554	17.5554	124.109	851.605	Tree-Plus-Seedling	Unburned Plots	Pseudotsuga menziesii				1.18406	-1.4816	Tree-Plus-Seedling	Unburned Plots	Pseudotsuga menziesii
3.37277	19.3047	75.4026	494.29	Tree-Plus-Seedling	Unburned Plots	Pseudotsuga menziesii				1.81754	-0.112573	Tree-Plus-Seedling	Unburned Plots	Pseudotsuga menziesii
0.875821	17.267	123.014	644.968	Tree-Plus-Seedling	Unburned Plots	Pseudotsuga menziesii				0.819538	-0.94627	Tree-Plus-Seedling	Unburned Plots	Pseudotsuga menziesii
1.12517	16.3881	130.71	540.365	Tree-Plus-Seedling	Unburned Plots	Pseudotsuga menziesii				0.518647	-0.869497	Tree-Plus-Seedling	Unburned Plots	Pseudotsuga menziesii
1.19771	16.1972	150.11	916.38	Tree-Plus-Seedling	Unburned Plots	Pseudotsuga menziesii				0.68577	-1.97207	Tree-Plus-Seedling	Unburned Plots	Pseudotsuga menziesii
3.09767	19.472	95.8081	523.655	Tree-Plus-Seedling	Unburned Plots	Pseudotsuga menziesii				1.67385	-0.301712	Tree-Plus-Seedling	Unburned Plots	Pseudotsuga menziesii
-4.20224	16.5724	78.8588	223.65	Tree-Plus-Seedling	Unburned Plots	Pseudotsuga menziesii				-0.0593379	0.643853	Tree-Plus-Seedling	Unburned Plots	Pseudotsuga menziesii
4.28635	19.2506	82.9206	1020.03	Tree-Plus-Seedling	Unburned Plots	Pseudotsuga menziesii				2.36602	-1.52864	Tree-Plus-Seedling	Unburned Plots	Pseudotsuga menziesii
-2.92603	15.674	68.117	287.72	Tree-Plus-Seedling	Unburned Plots	Pseudotsuga menziesii				0.0871114	0.379331	Tree-Plus-Seedling	Unburned Plots	Pseudotsuga menziesii
2.96338	18.8634	98.9127	502.876	Tree-Plus-Seedling	Unburned Plots	Pseudotsuga menziesii				1.4895	-0.341025	Tree-Plus-Seedling	Unburned Plots	Pseudotsuga menziesii
2.21182	18.8171	65.8829	446.07	Tree-Plus-Seedling	Unburned Plots	Pseudotsuga menziesii				1.59178	0.087194	Tree-Plus-Seedling	Unburned Plots	Pseudotsuga menziesii
-2.91448	16.9904	90.0651	219.2	Tree-Plus-Seedling	Unburned Plots	Pseudotsuga menziesii				0.107012	0.545266	Tree-Plus-Seedling	Unburned Plots	Pseudotsuga menziesii
-1.05478	17.0896	39.1579	226.854	Tree-Plus-Seedling	Unburned Plots	Pseudotsuga menziesii				0.806982	0.811154	Tree-Plus-Seedling	Unburned Plots	Pseudotsuga menziesii
-2.19955	18.2165	115.621	108.795	Tree-Plus-Seedling	Unburned Plots	Pseudotsuga menziesii				0.137897	0.734297	Tree-Plus-Seedling	Unburned Plots	Pseudotsuga menziesii
3.86674	19.1506	111.826	647.671	Tree-Plus-Seedling	Unburned Plots	Pseudotsuga menziesii				1.70272	-0.814235	Tree-Plus-Seedling	Unburned Plots	Pseudotsuga menziesii
-1.91353	16.4193	80.8073	234.159	Tree-Plus-Seedling	Unburned Plots	Pseudotsuga menziesii				0.222044	0.447727	Tree-Plus-Seedling	Unburned Plots	Pseudotsuga menziesii
3.12632	18.9264	78.5355	528.689	Tree-Plus-Seedling	Unburned Plots	Pseudotsuga menziesii				1.71494	-0.253185	Tree-Plus-Seedling	Unburned Plots	Pseudotsuga menziesii
4.22034	20.0407	82.753	478.467	Tree-Plus-Seedling	Unburned Plots	Pseudotsuga menziesii				2.00667	-0.0884543	Tree-Plus-Seedling	Unburned Plots	Pseudotsuga menziesii
1.69662	16.2076	164.421	1090.39	Tree-Plus-Seedling	Unburned Plots	Pseudotsuga menziesii				0.803891	-2.53804	Tree-Plus-Seedling	Unburned Plots	Pseudotsuga menziesii
-2.4295	17.6424	87.8241	188.803	Tree-Plus-Seedling	Unburned Plots	Pseudotsuga menziesii				0.29358	0.688879	Tree-Plus-Seedling	Unburned Plots	Pseudotsuga menziesii
-1.42539	17.6088	58.5386	103.405	Tree-Plus-Seedling	Unburned Plots	Pseudotsuga menziesii				0.584808	1.0563	Tree-Plus-Seedling	Unburned Plots	Pseudotsuga menziesii
-1.3383	17.2303	59.6974	160.815	Tree-Plus-Seedling	Unburned Plots	Pseudotsuga menziesii				0.56617	0.853807	Tree-Plus-Seedling	Unburned Plots	Pseudotsuga menziesii
6.31375	17.3699	109.904	1130.01	Tree-Plus-Seedling	Unburned Plots	Pseudotsuga menziesii				2.15736	-2.35699	Tree-Plus-Seedling	Unburned Plots	Pseudotsuga menziesii
-1.15629	16.7758	47.5611	250.822	Tree-Plus-Seedling	Unburned Plots	Pseudotsuga menziesii				0.684581	0.655927	Tree-Plus-Seedling	Unburned Plots	Pseudotsuga menziesii
-1.54884	16.4487	68.1352	413.924	Tree-Plus-Seedling	Unburned Plots	Pseudotsuga menziesii				0.550587	0.0811692	Tree-Plus-Seedling	Unburned Plots	Pseudotsuga menziesii
-0.9	17.181	54.7158	291.945	Tree-Plus-Seedling	Unburned Plots	Pseudotsuga menziesii				0.780976	0.535297	Tree-Plus-Seedling	Unburned Plots	Pseudotsuga menziesii
-0.9234	17.4653	48.8147	266.391	Tree-Plus-Seedling	Unburned Plots	Pseudotsuga menziesii				0.858285	0.679393	Tree-Plus-Seedling	Unburned Plots	Pseudotsuga menziesii
-1.34937	16.6111	62.8742	355.41	Tree-Plus-Seedling	Unburned Plots	Pseudotsuga menziesii				0.598472	0.273466	Tree-Plus-Seedling	Unburned Plots	Pseudotsuga menziesii
4.2351	20.2114	66.351	451.711	Tree-Plus-Seedling	Unburned Plots	Pseudotsuga menziesii				2.15117	0.121402	Tree-Plus-Seedling	Unburned Plots	Pseudotsuga menziesii
4.53032	20.5312	52.6483	397.431	Tree-Plus-Seedling	Unburned Plots	Pseudotsuga menziesii				2.31639	0.380589	Tree-Plus-Seedling	Unburned Plots	Pseudotsuga menziesii
5.03444	20.4865	45.9254	375.674	Tree-Plus-Seedling	Unburned Plots	Pseudotsuga menziesii				2.41186	0.449349	Tree-Plus-Seedling	Unburned Plots	Pseudotsuga menziesii
4.8174	20.6177	40.0571	573.259	Tree-Plus-Seedling	Unburned Plots	Pseudotsuga menziesii				2.64112	0.0348248	Tree-Plus-Seedling	Unburned Plots	Pseudotsuga menziesii
4.28843	21.0828	42.3537	765.566	Tree-Plus-Seedling	Unburned Plots	Pseudotsuga menziesii				2.8219	-0.368275	Tree-Plus-Seedling	Unburned Plots	Pseudotsuga menziesii
-4.2	16.8297	83.6974	289.024	Tree-Plus-Seedling	Unburned Plots	Pseudotsuga menziesii				0.0140382	0.477655	Tree-Plus-Seedling	Unburned Plots	Pseudotsuga menziesii
-3.96878	16.4331	98.9825	262.744	Tree-Plus-Seedling	Unburned Plots	Pseudotsuga menziesii				-0.181872	0.364569	Tree-Plus-Seedling	Unburned Plots	Pseudotsuga menziesii
-2.34198	15.7656	85.4198	288.397	Tree-Plus-Seedling	Unburned Plots	Pseudotsuga menziesii				0.0460553	0.2238	Tree-Plus-Seedling	Unburned Plots	Pseudotsuga menziesii
4.14931	19.1493	67.2547	547.295	Tree-Plus-Seedling	Unburned Plots	Pseudotsuga menziesii				2.01067	-0.247631	Tree-Plus-Seedling	Unburned Plots	Pseudotsuga menziesii
0.235825	16.3358	113.295	674.41	Tree-Plus-Seedling	Unburned Plots	Pseudotsuga menziesii				0.65255	-1.0227	Tree-Plus-Seedling	Unburned Plots	Pseudotsuga menziesii
-0.153394	17.4426	75.1476	445.014	Tree-Plus-Seedling	Unburned Plots	Pseudotsuga menziesii				0.913824	-0.0088076	Tree-Plus-Seedling	Unburned Plots	Pseudotsuga menziesii
3.85072	19.7186	89.6052	457.012	Tree-Plus-Seedling	Unburned Plots	Pseudotsuga menziesii				1.81538	-0.104863	Tree-Plus-Seedling	Unburned Plots	Pseudotsuga menziesii
0.0747778	14.994	125.641	683.339	Tree-Plus-Seedling	Unburned Plots	Pseudotsuga menziesii				0.271441	-1.29404	Tree-Plus-Seedling	Unburned Plots	Pseudotsuga menziesii
-1.76506	18.1487	77.6535	135.624	Tree-Plus-Seedling	Unburned Plots	Pseudotsuga menziesii				0.519361	0.919763	Tree-Plus-Seedling	Unburned Plots	Pseudotsuga menziesii
-1.21421	17.4655	69.9598	204.801	Tree-Plus-Seedling	Unburned Plots	Pseudotsuga menziesii				0.587798	0.689565	Tree-Plus-Seedling	Unburned Plots	Pseudotsuga menziesii
-2.72379	15.5689	86.2379	247.729	Tree-Plus-Seedling	Unburned Plots	Pseudotsuga menziesii				-0.0908971	0.316514	Tree-Plus-Seedling	Unburned Plots	Pseudotsuga menziesii
-0.102962	17.507	55.1054	283.627	Tree-Plus-Seedling	Unburned Plots	Pseudotsuga menziesii				0.945408	0.54564	Tree-Plus-Seedling	Unburned Plots	Pseudotsuga menziesii
-2.66986	18.6192	104.426	210.718	Tree-Plus-Seedling	Unburned Plots	Pseudotsuga menziesii				0.339513	0.644807	Tree-Plus-Seedling	Unburned Plots	Pseudotsuga menziesii
-3.1471	17.3035	87	197.041	Tree-Plus-Seedling	Unburned Plots	Pseudotsuga menziesii				0.141066	0.67566	Tree-Plus-Seedling	Unburned Plots	Pseudotsuga menziesii
4.20282	20.3178	75.806	460.916	Tree-Plus-Seedling	Unburned Plots	Pseudotsuga menziesii				2.09941	0.0425235	Tree-Plus-Seedling	Unburned Plots	Pseudotsuga menziesii
-4.54019	16.1	84.5229	231.849	Tree-Plus-Seedling	Unburned Plots	Pseudotsuga menziesii				-0.238562	0.542693	Tree-Plus-Seedling	Unburned Plots	Pseudotsuga menziesii
3.68447	18.3986	150.941	1749.28	Tree-Plus-Seedling	Unburned Plots	Pseudotsuga menziesii				2.24362	-3.91121	Tree-Plus-Seedling	Unburned Plots	Pseudotsuga menziesii
2.16114	17.2741	199.896	872.749	Tree-Plus-Seedling	Unburned Plots	Pseudotsuga menziesii				0.58678	-2.16372	Tree-Plus-Seedling	Unburned Plots	Pseudotsuga menziesii
4.89055	17.4103	105.254	1033.43	Tree-Plus-Seedling	Unburned Plots	Pseudotsuga menziesii				1.91497	-1.99354	Tree-Plus-Seedling	Unburned Plots	Pseudotsuga menziesii
4.27871	17.2561	100.485	1031.71	Tree-Plus-Seedling	Unburned Plots	Pseudotsuga menziesii				1.83662	-1.93593	Tree-Plus-Seedling	Unburned Plots	Pseudotsuga menziesii
4.51132	20.8034	38.1391	542.267	Tree-Plus-Seedling	Unburned Plots	Pseudotsuga menziesii				2.62204	0.167029	Tree-Plus-Seedling	Unburned Plots	Pseudotsuga menziesii
4.86302	20.0175	42.706	558.791	Tree-Plus-Seedling	Unburned Plots	Pseudotsuga menziesii				2.49306	-0.026334	Tree-Plus-Seedling	Unburned Plots	Pseudotsuga menziesii
4.60557	21.7202	33.6125	492.239	Tree-Plus-Seedling	Unburned Plots	Pseudotsuga menziesii				2.80714	0.432387	Tree-Plus-Seedling	Unburned Plots	Pseudotsuga menziesii
-5.10282	15.0432	92.8878	322.373	Tree-Plus-Seedling	Unburned Plots	Pseudotsuga menziesii				-0.509769	0.159061	Tree-Plus-Seedling	Unburned Plots	Pseudotsuga menziesii
-2.60879	17.0272	85.0571	200.37	Tree-Plus-Seedling	Unburned Plots	Pseudotsuga menziesii				0.17989	0.615791	Tree-Plus-Seedling	Unburned Plots	Pseudotsuga menziesii
1.95441	17.3275	128.318	709.119	Tree-Plus-Seedling	Unburned Plots	Pseudotsuga menziesii				0.998338	-1.20151	Tree-Plus-Seedling	Unburned Plots	Pseudotsuga menziesii
1.19543	17.3323	110.808	616.544	Tree-Plus-Seedling	Unburned Plots	Pseudotsuga menziesii				0.949669	-0.795131	Tree-Plus-Seedling	Unburned Plots	Pseudotsuga menziesii
4.50905	19.6098	105.206	697.097	Tree-Plus-Seedling	Unburned Plots	Pseudotsuga menziesii				1.98347	-0.867968	Tree-Plus-Seedling	Unburned Plots	Pseudotsuga menziesii
4.19612	19.5429	101.379	591.772	Tree-Plus-Seedling	Unburned Plots	Pseudotsuga menziesii				1.85902	-0.568662	Tree-Plus-Seedling	Unburned Plots	Pseudotsuga menziesii
3.5196	18.8309	96.535	591.917	Tree-Plus-Seedling	Unburned Plots	Pseudotsuga menziesii				1.66326	-0.580191	Tree-Plus-Seedling	Unburned Plots	Pseudotsuga menziesii
-0.00188912	15.8361	68.6992	545.158	Tree-Plus-Seedling	Unburned Plots	Pseudotsuga menziesii				0.762335	-0.415184	Tree-Plus-Seedling	Unburned Plots	Pseudotsuga menziesii
3.18238	18.889	64.9228	593.307	Tree-Plus-Seedling	Unburned Plots	Pseudotsuga menziesii				1.88691	-0.318169	Tree-Plus-Seedling	Unburned Plots	Pseudotsuga menziesii
3.54714	19.798	52.4346	458.806	Tree-Plus-Seedling	Unburned Plots	Pseudotsuga menziesii				2.09358	0.19865	Tree-Plus-Seedling	Unburned Plots	Pseudotsuga menziesii
-1.55947	18.7893	81.3168	200.648	Tree-Plus-Seedling	Unburned Plots	Pseudotsuga menziesii				0.706351	0.798535	Tree-Plus-Seedling	Unburned Plots	Pseudotsuga menziesii
3.6588	19.2588	111.022	459.458	Tree-Plus-Seedling	Unburned Plots	Pseudotsuga menziesii				1.52517	-0.317633	Tree-Plus-Seedling	Unburned Plots	Pseudotsuga menziesii
2.78826	18.3844	123.908	465.741	Tree-Plus-Seedling	Unburned Plots	Pseudotsuga menziesii				1.13148	-0.486396	Tree-Plus-Seedling	Unburned Plots	Pseudotsuga menziesii
2.15486	17.7222	136.316	512.07	Tree-Plus-Seedling	Unburned Plots	Pseudotsuga menziesii				0.854379	-0.738349	Tree-Plus-Seedling	Unburned Plots	Pseudotsuga menziesii
5.2	18.8331	100.322	868.21	Tree-Plus-Seedling	Unburned Plots	Pseudotsuga menziesii				2.12561	-1.39096	Tree-Plus-Seedling	Unburned Plots	Pseudotsuga menziesii
3.608	18.7207	117.566	639.308	Tree-Plus-Seedling	Unburned Plots	Pseudotsuga menziesii				1.52677	-0.874541	Tree-Plus-Seedling	Unburned Plots	Pseudotsuga menziesii
3.07434	18.3332	124.461	681.634	Tree-Plus-Seedling	Unburned Plots	Pseudotsuga menziesii				1.35924	-1.04707	Tree-Plus-Seedling	Unburned Plots	Pseudotsuga menziesii
3.81443	19.4765	104.996	528.65	Tree-Plus-Seedling	Unburned Plots	Pseudotsuga menziesii				1.7041	-0.425465	Tree-Plus-Seedling	Unburned Plots	Pseudotsuga menziesii
3.50511	18.6796	69.4392	848.984	Tree-Plus-Seedling	Unburned Plots	Pseudotsuga menziesii				2.09338	-1.02869	Tree-Plus-Seedling	Unburned Plots	Pseudotsuga menziesii
3.99562	20.3632	56.9964	811.64	Tree-Plus-Seedling	Unburned Plots	Pseudotsuga menziesii				2.56225	-0.663849	Tree-Plus-Seedling	Unburned Plots	Pseudotsuga menziesii
3.39128	18.732	56.0181	963.74	Tree-Plus-Seedling	Unburned Plots	Pseudotsuga menziesii				2.30511	-1.19768	Tree-Plus-Seedling	Unburned Plots	Pseudotsuga menziesii
3.12608	16.8485	117.769	1106.86	Tree-Plus-Seedling	Unburned Plots	Pseudotsuga menziesii				1.52533	-2.23333	Tree-Plus-Seedling	Unburned Plots	Pseudotsuga menziesii
-4.09186	16.8634	80.9386	211.703	Tree-Plus-Seedling	Unburned Plots	Pseudotsuga menziesii				-0.014383	0.687073	Tree-Plus-Seedling	Unburned Plots	Pseudotsuga menziesii
5.11044	17.4839	169.952	1773.75	Tree-Plus-Seedling	Unburned Plots	Pseudotsuga menziesii				2.12801	-4.31305	Tree-Plus-Seedling	Unburned Plots	Pseudotsuga menziesii
3.0701	18.1693	113.26	737.865	Tree-Plus-Seedling	Unburned Plots	Pseudotsuga menziesii				1.47017	-1.12155	Tree-Plus-Seedling	Unburned Plots	Pseudotsuga menziesii
3.86578	18.4862	121.628	1579.67	Tree-Plus-Seedling	Unburned Plots	Pseudotsuga menziesii				2.36584	-3.27157	Tree-Plus-Seedling	Unburned Plots	Pseudotsuga menziesii
-1.29369	14.7588	122.886	718.199	Tree-Plus-Seedling	Unburned Plots	Pseudotsuga menziesii				0.0898752	-1.30679	Tree-Plus-Seedling	Unburned Plots	Pseudotsuga menziesii
-0.55812	16.8977	77.7476	453.935	Tree-Plus-Seedling	Unburned Plots	Pseudotsuga menziesii				0.736576	-0.093647	Tree-Plus-Seedling	Unburned Plots	Pseudotsuga menziesii
-3.96065	17.4155	78.0889	196.523	Tree-Plus-Seedling	Unburned Plots	Pseudotsuga menziesii				0.122472	0.806457	Tree-Plus-Seedling	Unburned Plots	Pseudotsuga menziesii
2.37127	17.9379	117.909	676.828	Tree-Plus-Seedling	Unburned Plots	Pseudotsuga menziesii				1.23197	-0.992775	Tree-Plus-Seedling	Unburned Plots	Pseudotsuga menziesii
-1.19375	16.9125	63.4437	370.745	Tree-Plus-Seedling	Unburned Plots	Pseudotsuga menziesii				0.689711	0.259291	Tree-Plus-Seedling	Unburned Plots	Pseudotsuga menziesii
4.37454	18.4382	152.833	1704.2	Tree-Plus-Seedling	Unburned Plots	Pseudotsuga menziesii				2.28957	-3.85045	Tree-Plus-Seedling	Unburned Plots	Pseudotsuga menziesii
-2.01985	18.312	117.481	113.403	Tree-Plus-Seedling	Unburned Plots	Pseudotsuga menziesii				0.171011	0.710009	Tree-Plus-Seedling	Unburned Plots	Pseudotsuga menziesii
1.61606	17.4938	114.604	610.349	Tree-Plus-Seedling	Unburned Plots	Pseudotsuga menziesii				1.00341	-0.813555	Tree-Plus-Seedling	Unburned Plots	Pseudotsuga menziesii
0.368324	17.5359	110.597	677.905	Tree-Plus-Seedling	Unburned Plots	Pseudotsuga menziesii				0.934607	-0.870524	Tree-Plus-Seedling	Unburned Plots	Pseudotsuga menziesii
-1.57939	15.3884	58.4608	384.594	Tree-Plus-Seedling	Unburned Plots	Pseudotsuga menziesii				0.387038	0.0972064	Tree-Plus-Seedling	Unburned Plots	Pseudotsuga menziesii
4.6739	18.8867	67.4081	738.171	Tree-Plus-Seedling	Unburned Plots	Pseudotsuga menziesii				2.20932	-0.783892	Tree-Plus-Seedling	Unburned Plots	Pseudotsuga menziesii
0.304323	16.0043	122.761	706.659	Tree-Plus-Seedling	Unburned Plots	Pseudotsuga menziesii				0.549361	-1.21871	Tree-Plus-Seedling	Unburned Plots	Pseudotsuga menziesii
1.04437	15.7398	179.907	986.268	Tree-Plus-Seedling	Unburned Plots	Pseudotsuga menziesii				0.396425	-2.41652	Tree-Plus-Seedling	Unburned Plots	Pseudotsuga menziesii
4.9384	20.3462	73.5147	982.261	Tree-Plus-Seedling	Unburned Plots	Pseudotsuga menziesii				2.71538	-1.26796	Tree-Plus-Seedling	Unburned Plots	Pseudotsuga menziesii
4.80047	20.7156	48.2778	858.504	Tree-Plus-Seedling	Unburned Plots	Pseudotsuga menziesii				2.85906	-0.71835	Tree-Plus-Seedling	Unburned Plots	Pseudotsuga menziesii
3.69549	19.6675	55.3015	1001.54	Tree-Plus-Seedling	Unburned Plots	Pseudotsuga menziesii				2.5745	-1.18811	Tree-Plus-Seedling	Unburned Plots	Pseudotsuga menziesii
3.97717	18.7798	142.278	714.254	Tree-Plus-Seedling	Unburned Plots	Pseudotsuga menziesii				1.45875	-1.26049	Tree-Plus-Seedling	Unburned Plots	Pseudotsuga menziesii
-1.35239	16.6902	54.9978	309.706	Tree-Plus-Seedling	Unburned Plots	Pseudotsuga menziesii				0.635039	0.455621	Tree-Plus-Seedling	Unburned Plots	Pseudotsuga menziesii
-4.12879	18.2785	71.469	164.236	Tree-Plus-Seedling	Unburned Plots	Pseudotsuga menziesii				0.294174	1.05279	Tree-Plus-Seedling	Unburned Plots	Pseudotsuga menziesii
2.13636	17.3952	140.411	818.821	Tree-Plus-Seedling	Unburned Plots	Pseudotsuga menziesii				1.04152	-1.56598	Tree-Plus-Seedling	Unburned Plots	Pseudotsuga menziesii
-2.00623	14.6566	74.2397	520.683	Tree-Plus-Seedling	Unburned Plots	Pseudotsuga menziesii				0.181604	-0.422716	Tree-Plus-Seedling	Unburned Plots	Pseudotsuga menziesii
3.89387	19.322	97.8256	578.856	Tree-Plus-Seedling	Unburned Plots	Pseudotsuga menziesii				1.79001	-0.519265	Tree-Plus-Seedling	Unburned Plots	Pseudotsuga menziesii
2.62219	19.4956	59.994	334.526	Tree-Plus-Seedling	Unburned Plots	Pseudotsuga menziesii				1.72678	0.46639	Tree-Plus-Seedling	Unburned Plots	Pseudotsuga menziesii
3.25788	18.4142	145.656	866.615	Tree-Plus-Seedling	Unburned Plots	Pseudotsuga menziesii				1.40178	-1.66445	Tree-Plus-Seedling	Unburned Plots	Pseudotsuga menziesii
-2.97166	17.3227	129.341	155.317	Tree-Plus-Seedling	Unburned Plots	Pseudotsuga menziesii				-0.214985	0.451623	Tree-Plus-Seedling	Unburned Plots	Pseudotsuga menziesii
1.13657	18.1932	82.3681	428.907	Tree-Plus-Seedling	Unburned Plots	Pseudotsuga menziesii				1.16809	-0.00758871	Tree-Plus-Seedling	Unburned Plots	Pseudotsuga menziesii
-4.30153	16.6782	56.9036	282.321	Tree-Plus-Seedling	Unburned Plots	Pseudotsuga menziesii				0.181893	0.683375	Tree-Plus-Seedling	Unburned Plots	Pseudotsuga menziesii
-1.24512	18.0656	69.156	133.672	Tree-Plus-Seedling	Unburned Plots	Pseudotsuga menziesii				0.642467	0.947298	Tree-Plus-Seedling	Unburned Plots	Pseudotsuga menziesii
2.46463	18.633	107.354	564.205	Tree-Plus-Seedling	Unburned Plots	Pseudotsuga menziesii				1.36327	-0.554782	Tree-Plus-Seedling	Unburned Plots	Pseudotsuga menziesii
1.92157	17.4216	134.634	530.295	Tree-Plus-Seedling	Unburned Plots	Pseudotsuga menziesii				0.793096	-0.793927	Tree-Plus-Seedling	Unburned Plots	Pseudotsuga menziesii
3.1355	18.3466	146.486	979.469	Tree-Plus-Seedling	Unburned Plots	Pseudotsuga menziesii				1.47057	-1.95042	Tree-Plus-Seedling	Unburned Plots	Pseudotsuga menziesii
2.49473	17.468	155.451	1069.79	Tree-Plus-Seedling	Unburned Plots	Pseudotsuga menziesii				1.21882	-2.31138	Tree-Plus-Seedling	Unburned Plots	Pseudotsuga menziesii
6.28019	19.5883	64.3527	1204.6	Tree-Plus-Seedling	Unburned Plots	Pseudotsuga menziesii				3.03459	-1.92173	Tree-Plus-Seedling	Unburned Plots	Pseudotsuga menziesii
-1.84386	17.8584	77.2828	132.879	Tree-Plus-Seedling	Unburned Plots	Pseudotsuga menziesii				0.451203	0.898147	Tree-Plus-Seedling	Unburned Plots	Pseudotsuga menziesii
-2.30646	17.5969	81.3416	161.294	Tree-Plus-Seedling	Unburned Plots	Pseudotsuga menziesii				0.328636	0.792681	Tree-Plus-Seedling	Unburned Plots	Pseudotsuga menziesii
-0.870907	14.9543	127.851	740.291	Tree-Plus-Seedling	Unburned Plots	Pseudotsuga menziesii				0.167704	-1.3998	Tree-Plus-Seedling	Unburned Plots	Pseudotsuga menziesii
3.13909	18.3866	55.0483	652.591	Tree-Plus-Seedling	Unburned Plots	Pseudotsuga menziesii				1.91722	-0.449714	Tree-Plus-Seedling	Unburned Plots	Pseudotsuga menziesii
3.3566	20.0315	81.1775	453.786	Tree-Plus-Seedling	Unburned Plots	Pseudotsuga menziesii				1.87456	0.0347554	Tree-Plus-Seedling	Unburned Plots	Pseudotsuga menziesii
2.44529	18.0673	99.5148	583.961	Tree-Plus-Seedling	Unburned Plots	Pseudotsuga menziesii				1.33066	-0.613298	Tree-Plus-Seedling	Unburned Plots	Pseudotsuga menziesii
4.6	19.0384	86.8286	611.224	Tree-Plus-Seedling	Unburned Plots	Pseudotsuga menziesii				1.95173	-0.593553	Tree-Plus-Seedling	Unburned Plots	Pseudotsuga menziesii
-0.506953	18.8919	64	125.19	Tree-Plus-Seedling	Unburned Plots	Pseudotsuga menziesii				0.943166	1.06521	Tree-Plus-Seedling	Unburned Plots	Pseudotsuga menziesii
5.4	17.5055	107.249	905.277	Tree-Plus-Seedling	Unburned Plots	Pseudotsuga menziesii				1.86803	-1.71076	Tree-Plus-Seedling	Unburned Plots	Pseudotsuga menziesii
5.38975	17.1789	114.307	908.426	Tree-Plus-Seedling	Unburned Plots	Pseudotsuga menziesii				1.74717	-1.81147	Tree-Plus-Seedling	Unburned Plots	Pseudotsuga menziesii
7.10037	16.1993	80.8413	757.671	Tree-Plus-Seedling	Unburned Plots	Pseudotsuga menziesii				1.92129	-1.41029	Tree-Plus-Seedling	Unburned Plots	Pseudotsuga menziesii
5.61986	17.4878	102.846	869.227	Tree-Plus-Seedling	Unburned Plots	Pseudotsuga menziesii				1.89708	-1.60387	Tree-Plus-Seedling	Unburned Plots	Pseudotsuga menziesii
6.25154	17.3988	62.8201	773.894	Tree-Plus-Seedling	Unburned Plots	Pseudotsuga menziesii				2.20377	-1.11564	Tree-Plus-Seedling	Unburned Plots	Pseudotsuga menziesii
6.82885	17.6666	78.2468	761.579	Tree-Plus-Seedling	Unburned Plots	Pseudotsuga menziesii				2.19986	-1.20277	Tree-Plus-Seedling	Unburned Plots	Pseudotsuga menziesii
7.03677	17.5625	71.0223	716.199	Tree-Plus-Seedling	Unburned Plots	Pseudotsuga menziesii				2.22432	-1.06157	Tree-Plus-Seedling	Unburned Plots	Pseudotsuga menziesii
-2.13365	20.3924	83.396	303.182	Tree-Plus-Seedling	Unburned Plots	Pseudotsuga menziesii				1.02438	0.762149	Tree-Plus-Seedling	Unburned Plots	Pseudotsuga menziesii
-1.93218	18.9205	115.134	161.936	Tree-Plus-Seedling	Unburned Plots	Pseudotsuga menziesii				0.368735	0.677838	Tree-Plus-Seedling	Unburned Plots	Pseudotsuga menziesii
-2.49525	21.01	79.0473	286.705	Tree-Plus-Seedling	Unburned Plots	Pseudotsuga menziesii				1.11681	0.933532	Tree-Plus-Seedling	Unburned Plots	Pseudotsuga menziesii
4.88179	18.0378	103.072	887.431	Tree-Plus-Seedling	Unburned Plots	Pseudotsuga menziesii				1.91909	-1.53849	Tree-Plus-Seedling	Unburned Plots	Pseudotsuga menziesii
-4.09186	16.8634	80.9386	211.703	Tree-Plus-Seedling	Unburned Plots	Pseudotsuga menziesii				-0.014383	0.687073	Tree-Plus-Seedling	Unburned Plots	Pseudotsuga menziesii
4.22312	19.5575	96.7381	570.27	Tree-Plus-Seedling	Unburned Plots	Pseudotsuga menziesii				1.88331	-0.480401	Tree-Plus-Seedling	Unburned Plots	Pseudotsuga menziesii
-2.49525	21.01	79.0473	286.705	Tree-Plus-Seedling	Unburned Plots	Pseudotsuga menziesii				1.11681	0.933532	Tree-Plus-Seedling	Unburned Plots	Pseudotsuga menziesii
-3.37082	18.2948	93.8635	455.884	Tree-Plus-Seedling	Unburned Plots	Pseudotsuga menziesii				0.494025	0.120709	Tree-Plus-Seedling	Unburned Plots	Pseudotsuga menziesii
5.12848	18.8	73.5242	675.24	Tree-Plus-Seedling	Unburned Plots	Pseudotsuga menziesii				2.14629	-0.712411	Tree-Plus-Seedling	Unburned Plots	Pseudotsuga menziesii
4.4	18.4972	72.7252	796.445	Tree-Plus-Seedling	Unburned Plots	Pseudotsuga menziesii				2.10531	-0.999654	Tree-Plus-Seedling	Unburned Plots	Pseudotsuga menziesii
-0.350158	15.8779	114.834	695.537	Tree-Plus-Seedling	Unburned Plots	Pseudotsuga menziesii				0.487523	-1.10811	Tree-Plus-Seedling	Unburned Plots	Pseudotsuga menziesii
0.912363	18.3082	69.655	370.022	Tree-Plus-Seedling	Unburned Plots	Pseudotsuga menziesii				1.20811	0.261184	Tree-Plus-Seedling	Unburned Plots	Pseudotsuga menziesii
-2.08423	17.7158	79.0007	161.665	Tree-Plus-Seedling	Unburned Plots	Pseudotsuga menziesii				0.402523	0.810831	Tree-Plus-Seedling	Unburned Plots	Pseudotsuga menziesii
-2.78952	17.1427	65.3989	162.366	Tree-Plus-Seedling	Unburned Plots	Pseudotsuga menziesii				0.302259	0.882796	Tree-Plus-Seedling	Unburned Plots	Pseudotsuga menziesii
-3.94491	17.0487	57.2367	275.643	Tree-Plus-Seedling	Unburned Plots	Pseudotsuga menziesii				0.296025	0.721885	Tree-Plus-Seedling	Unburned Plots	Pseudotsuga menziesii
-4.53841	15.295	122.239	352.564	Tree-Plus-Seedling	Unburned Plots	Pseudotsuga menziesii				-0.592229	-0.139153	Tree-Plus-Seedling	Unburned Plots	Pseudotsuga menziesii
-3.93707	16.4108	90.2586	222.524	Tree-Plus-Seedling	Unburned Plots	Pseudotsuga menziesii				-0.148584	0.524946	Tree-Plus-Seedling	Unburned Plots	Pseudotsuga menziesii
-3.29046	16.4234	93.9192	199.878	Tree-Plus-Seedling	Unburned Plots	Pseudotsuga menziesii				-0.107372	0.516273	Tree-Plus-Seedling	Unburned Plots	Pseudotsuga menziesii
-3.06989	18.1995	135.522	184.726	Tree-Plus-Seedling	Unburned Plots	Pseudotsuga menziesii				-0.077221	0.446709	Tree-Plus-Seedling	Unburned Plots	Pseudotsuga menziesii
-3.84727	16.7336	131.522	209.274	Tree-Plus-Seedling	Unburned Plots	Pseudotsuga menziesii				-0.420692	0.28137	Tree-Plus-Seedling	Unburned Plots	Pseudotsuga menziesii
-3.57996	16.3552	99.1755	246.735	Tree-Plus-Seedling	Unburned Plots	Pseudotsuga menziesii				-0.159955	0.369816	Tree-Plus-Seedling	Unburned Plots	Pseudotsuga menziesii
-2.28169	18.5151	110.973	197.029	Tree-Plus-Seedling	Unburned Plots	Pseudotsuga menziesii				0.30654	0.593264	Tree-Plus-Seedling	Unburned Plots	Pseudotsuga menziesii
-4.3	17.2085	65.5319	187.594	Tree-Plus-Seedling	Unburned Plots	Pseudotsuga menziesii				0.128184	0.91776	Tree-Plus-Seedling	Unburned Plots	Pseudotsuga menziesii
-3.97004	16.3651	95.7466	260.44	Tree-Plus-Seedling	Unburned Plots	Pseudotsuga menziesii				-0.171356	0.386296	Tree-Plus-Seedling	Unburned Plots	Pseudotsuga menziesii
-4.44556	16.8647	78.3427	246.375	Tree-Plus-Seedling	Unburned Plots	Pseudotsuga menziesii				-0.00953054	0.642278	Tree-Plus-Seedling	Unburned Plots	Pseudotsuga menziesii
-4.10095	18.2249	71.1946	159.34	Tree-Plus-Seedling	Unburned Plots	Pseudotsuga menziesii				0.285037	1.05866	Tree-Plus-Seedling	Unburned Plots	Pseudotsuga menziesii
-4.44814	16.0255	83.4814	255.355	Tree-Plus-Seedling	Unburned Plots	Pseudotsuga menziesii				-0.210026	0.477789	Tree-Plus-Seedling	Unburned Plots	Pseudotsuga menziesii
-3.5963	16.3381	127.517	165.984	Tree-Plus-Seedling	Unburned Plots	Pseudotsuga menziesii				-0.472404	0.35457	Tree-Plus-Seedling	Unburned Plots	Pseudotsuga menziesii
-4.20895	17.8599	72.835	215.958	Tree-Plus-Seedling	Unburned Plots	Pseudotsuga menziesii				0.237324	0.867804	Tree-Plus-Seedling	Unburned Plots	Pseudotsuga menziesii
-4.25395	17.1479	70.7998	253.985	Tree-Plus-Seedling	Unburned Plots	Pseudotsuga menziesii				0.141954	0.703896	Tree-Plus-Seedling	Unburned Plots	Pseudotsuga menziesii
-3.79005	16.71	128.806	221.443	Tree-Plus-Seedling	Unburned Plots	Pseudotsuga menziesii				-0.383875	0.265451	Tree-Plus-Seedling	Unburned Plots	Pseudotsuga menziesii
-2.42493	19.0222	127.123	157.986	Tree-Plus-Seedling	Unburned Plots	Pseudotsuga menziesii				0.219109	0.639254	Tree-Plus-Seedling	Unburned Plots	Pseudotsuga menziesii
2.83967	18.2403	60	967.92	Tree-Plus-Seedling	Unburned Plots	Pseudotsuga menziesii				2.10232	-1.26588	Tree-Plus-Seedling	Unburned Plots	Pseudotsuga menziesii
-4.50721	15.2211	112.497	404.744	Tree-Plus-Seedling	Unburned Plots	Pseudotsuga menziesii				-0.474185	-0.205608	Tree-Plus-Seedling	Unburned Plots	Pseudotsuga menziesii
2.70641	18.8075	120.755	520.365	Tree-Plus-Seedling	Unburned Plots	Pseudotsuga menziesii				1.28114	-0.540331	Tree-Plus-Seedling	Unburned Plots	Pseudotsuga menziesii
0.155742	16.8663	131.053	899.186	Tree-Plus-Seedling	Unburned Plots	Pseudotsuga menziesii				0.813132	-1.64116	Tree-Plus-Seedling	Unburned Plots	Pseudotsuga menziesii
-0.0483971	16.0089	94.0086	576.333	Tree-Plus-Seedling	Unburned Plots	Pseudotsuga menziesii				0.613222	-0.65869	Tree-Plus-Seedling	Unburned Plots	Pseudotsuga menziesii
2.47648	17.7533	62.7067	875.245	Tree-Plus-Seedling	Unburned Plots	Pseudotsuga menziesii				1.84607	-1.09597	Tree-Plus-Seedling	Unburned Plots	Pseudotsuga menziesii
0.0724643	17.3989	78.4278	420.895	Tree-Plus-Seedling	Unburned Plots	Pseudotsuga menziesii				0.887132	0.00716187	Tree-Plus-Seedling	Unburned Plots	Pseudotsuga menziesii
-3.53413	17.3679	86.931	336.196	Tree-Plus-Seedling	Unburned Plots	Pseudotsuga menziesii				0.23133	0.363613	Tree-Plus-Seedling	Unburned Plots	Pseudotsuga menziesii
1.37142	16.9043	142.454	538.494	Tree-Plus-Seedling	Unburned Plots	Pseudotsuga menziesii				0.557928	-0.904211	Tree-Plus-Seedling	Unburned Plots	Pseudotsuga menziesii
1.24957	15.9797	183.062	980.275	Tree-Plus-Seedling	Unburned Plots	Pseudotsuga menziesii				0.441242	-2.40806	Tree-Plus-Seedling	Unburned Plots	Pseudotsuga menziesii
0.907952	16.629	129.009	787.004	Tree-Plus-Seedling	Unburned Plots	Pseudotsuga menziesii				0.781788	-1.42296	Tree-Plus-Seedling	Unburned Plots	Pseudotsuga menziesii
-1.17474	15.3069	100.645	668.48	Tree-Plus-Seedling	Unburned Plots	Pseudotsuga menziesii				0.34982	-0.955807	Tree-Plus-Seedling	Unburned Plots	Pseudotsuga menziesii
2.86103	17.5906	137.761	721.333	Tree-Plus-Seedling	Unburned Plots	Pseudotsuga menziesii				1.11102	-1.32437	Tree-Plus-Seedling	Unburned Plots	Pseudotsuga menziesii
0.453595	16.8536	98.5762	617.455	Tree-Plus-Seedling	Unburned Plots	Pseudotsuga menziesii				0.852107	-0.720154	Tree-Plus-Seedling	Unburned Plots	Pseudotsuga menziesii
-2.90899	17.4685	67.102	183.899	Tree-Plus-Seedling	Unburned Plots	Pseudotsuga menziesii				0.356714	0.8642	Tree-Plus-Seedling	Unburned Plots	Pseudotsuga menziesii
-0.83967	15.3589	133.464	855.333	Tree-Plus-Seedling	Unburned Plots	Pseudotsuga menziesii				0.314671	-1.67801	Tree-Plus-Seedling	Unburned Plots	Pseudotsuga menziesii
0.76899	15.8704	162.606	922.573	Tree-Plus-Seedling	Unburned Plots	Pseudotsuga menziesii				0.465302	-2.09632	Tree-Plus-Seedling	Unburned Plots	Pseudotsuga menziesii
2.9999	17.8499	152.126	877.072	Tree-Plus-Seedling	Unburned Plots	Pseudotsuga menziesii				1.21098	-1.79338	Tree-Plus-Seedling	Unburned Plots	Pseudotsuga menziesii
0.623687	17.1363	126.395	885.4	Tree-Plus-Seedling	Unburned Plots	Pseudotsuga menziesii				0.956762	-1.56656	Tree-Plus-Seedling	Unburned Plots	Pseudotsuga menziesii
3.25649	18.806	113.991	453.761	Tree-Plus-Seedling	Unburned Plots	Pseudotsuga menziesii				1.34982	-0.357913	Tree-Plus-Seedling	Unburned Plots	Pseudotsuga menziesii
4.73161	20.0499	42.3074	571.092	Tree-Plus-Seedling	Unburned Plots	Pseudotsuga menziesii				2.49605	-0.041861	Tree-Plus-Seedling	Unburned Plots	Pseudotsuga menziesii
-2.87275	16.8215	91.0572	200.261	Tree-Plus-Seedling	Unburned Plots	Pseudotsuga menziesii				0.053391	0.561186	Tree-Plus-Seedling	Unburned Plots	Pseudotsuga menziesii
-2.50346	17.3943	116.992	471.379	Tree-Plus-Seedling	Unburned Plots	Pseudotsuga menziesii				0.261659	-0.254883	Tree-Plus-Seedling	Unburned Plots	Pseudotsuga menziesii
1.01729	16.0168	133.916	544.547	Tree-Plus-Seedling	Unburned Plots	Pseudotsuga menziesii				0.407717	-0.943443	Tree-Plus-Seedling	Unburned Plots	Pseudotsuga menziesii
3.69941	20.43	51.0409	289.059	Tree-Plus-Seedling	Unburned Plots	Pseudotsuga menziesii				2.09224	0.697365	Tree-Plus-Seedling	Unburned Plots	Pseudotsuga menziesii
-1.78631	14.9451	70.4122	467.743	Tree-Plus-Seedling	Unburned Plots	Pseudotsuga menziesii				0.250922	-0.240615	Tree-Plus-Seedling	Unburned Plots	Pseudotsuga menziesii
-3.74411	15.8953	50.6368	218.615	Tree-Plus-Seedling	Unburned Plots	Pseudotsuga menziesii				0.0950417	0.757838	Tree-Plus-Seedling	Unburned Plots	Pseudotsuga menziesii
5.82267	18.3617	78.3822	1115.24	Tree-Plus-Seedling	Unburned Plots	Pseudotsuga menziesii				2.52917	-1.93111	Tree-Plus-Seedling	Unburned Plots	Pseudotsuga menziesii
-2.32297	16.9823	60.4396	165.922	Tree-Plus-Seedling	Unburned Plots	Pseudotsuga menziesii				0.378941	0.863709	Tree-Plus-Seedling	Unburned Plots	Pseudotsuga menziesii
0.376975	17.9805	64.9643	352.966	Tree-Plus-Seedling	Unburned Plots	Pseudotsuga menziesii				1.09088	0.330065	Tree-Plus-Seedling	Unburned Plots	Pseudotsuga menziesii
3.4946	19.0959	97.118	508.574	Tree-Plus-Seedling	Unburned Plots	Pseudotsuga menziesii				1.62943	-0.34452	Tree-Plus-Seedling	Unburned Plots	Pseudotsuga menziesii
0.0919801	19.7391	65.244	108.65	Tree-Plus-Seedling	Unburned Plots	Pseudotsuga menziesii				1.16894	1.16568	Tree-Plus-Seedling	Unburned Plots	Pseudotsuga menziesii
-3.77155	16.2003	68	189.145	Tree-Plus-Seedling	Unburned Plots	Pseudotsuga menziesii				-0.0173483	0.739155	Tree-Plus-Seedling	Unburned Plots	Pseudotsuga menziesii
-4.3	16.2401	55.929	260.062	Tree-Plus-Seedling	Unburned Plots	Pseudotsuga menziesii				0.0821274	0.691424	Tree-Plus-Seedling	Unburned Plots	Pseudotsuga menziesii
-1.09137	19.0044	71.978	123.374	Tree-Plus-Seedling	Unburned Plots	Pseudotsuga menziesii				0.817632	1.05837	Tree-Plus-Seedling	Unburned Plots	Pseudotsuga menziesii
0.275516	16.5486	130.245	876.077	Tree-Plus-Seedling	Unburned Plots	Pseudotsuga menziesii				0.751563	-1.62442	Tree-Plus-Seedling	Unburned Plots	Pseudotsuga menziesii
-2.2022	16.2347	75.0331	261.17	Tree-Plus-Seedling	Unburned Plots	Pseudotsuga menziesii				0.217715	0.418933	Tree-Plus-Seedling	Unburned Plots	Pseudotsuga menziesii
-2.70415	15.8087	67.9126	271.029	Tree-Plus-Seedling	Unburned Plots	Pseudotsuga menziesii				0.130685	0.425512	Tree-Plus-Seedling	Unburned Plots	Pseudotsuga menziesii
-2.59358	17.0857	65.5862	152.39	Tree-Plus-Seedling	Unburned Plots	Pseudotsuga menziesii				0.307255	0.887281	Tree-Plus-Seedling	Unburned Plots	Pseudotsuga menziesii
-4	16.0476	63.5244	173.558	Tree-Plus-Seedling	Unburned Plots	Pseudotsuga menziesii				-0.0575796	0.806104	Tree-Plus-Seedling	Unburned Plots	Pseudotsuga menziesii
1.72698	17.5576	134.035	857.286	Tree-Plus-Seedling	Unburned Plots	Pseudotsuga menziesii				1.105	-1.56843	Tree-Plus-Seedling	Unburned Plots	Pseudotsuga menziesii
2.9332	18.5026	71.6843	534.672	Tree-Plus-Seedling	Unburned Plots	Pseudotsuga menziesii				1.66538	-0.257231	Tree-Plus-Seedling	Unburned Plots	Pseudotsuga menziesii
4.56411	19.6117	47.1324	598.823	Tree-Plus-Seedling	Unburned Plots	Pseudotsuga menziesii				2.37248	-0.190863	Tree-Plus-Seedling	Unburned Plots	Pseudotsuga menziesii
-0.302754	18.832	36.0138	203.687	Tree-Plus-Seedling	Unburned Plots	Pseudotsuga menziesii				1.26137	1.0626	Tree-Plus-Seedling	Unburned Plots	Pseudotsuga menziesii
-2.27622	18.3379	119.222	100.804	Tree-Plus-Seedling	Unburned Plots	Pseudotsuga menziesii				0.114528	0.746497	Tree-Plus-Seedling	Unburned Plots	Pseudotsuga menziesii
-3.93352	16.0665	64.15	189.67	Tree-Plus-Seedling	Unburned Plots	Pseudotsuga menziesii				-0.0345613	0.759976	Tree-Plus-Seedling	Unburned Plots	Pseudotsuga menziesii
-4.16585	16.4695	78.3745	226.988	Tree-Plus-Seedling	Unburned Plots	Pseudotsuga menziesii				-0.0676539	0.624359	Tree-Plus-Seedling	Unburned Plots	Pseudotsuga menziesii
-4.44838	16.2289	60.2276	309.045	Tree-Plus-Seedling	Unburned Plots	Pseudotsuga menziesii				0.0702512	0.54555	Tree-Plus-Seedling	Unburned Plots	Pseudotsuga menziesii
-2.42009	17.2245	94.6239	328.29	Tree-Plus-Seedling	Unburned Plots	Pseudotsuga menziesii				0.287444	0.240992	Tree-Plus-Seedling	Unburned Plots	Pseudotsuga menziesii
2.13609	17.3348	140.77	837.09	Tree-Plus-Seedling	Unburned Plots	Pseudotsuga menziesii				1.0437	-1.62126	Tree-Plus-Seedling	Unburned Plots	Pseudotsuga menziesii
0.12585	15.5506	150.26	847.19	Tree-Plus-Seedling	Unburned Plots	Pseudotsuga menziesii				0.342302	-1.81834	Tree-Plus-Seedling	Unburned Plots	Pseudotsuga menziesii
-1.32475	17.3603	62.7137	176.331	Tree-Plus-Seedling	Unburned Plots	Pseudotsuga menziesii				0.583865	0.808039	Tree-Plus-Seedling	Unburned Plots	Pseudotsuga menziesii
-2.7	16.1956	64.0222	211.627	Tree-Plus-Seedling	Unburned Plots	Pseudotsuga menziesii				0.184027	0.649081	Tree-Plus-Seedling	Unburned Plots	Pseudotsuga menziesii
-3.57722	16.6228	54.8033	176.026	Tree-Plus-Seedling	Unburned Plots	Pseudotsuga menziesii				0.188771	0.911601	Tree-Plus-Seedling	Unburned Plots	Pseudotsuga menziesii
-1.77979	15.7114	65.8139	599.924	Tree-Plus-Seedling	Unburned Plots	Pseudotsuga menziesii				0.565619	-0.438016	Tree-Plus-Seedling	Unburned Plots	Pseudotsuga menziesii
1.72488	16.9181	147.621	865.209	Tree-Plus-Seedling	Unburned Plots	Pseudotsuga menziesii				0.874415	-1.76928	Tree-Plus-Seedling	Unburned Plots	Pseudotsuga menziesii
-0.910046	16.9162	51.7126	430.138	Tree-Plus-Seedling	Unburned Plots	Pseudotsuga menziesii				0.881206	0.184534	Tree-Plus-Seedling	Unburned Plots	Pseudotsuga menziesii
1.99805	17.9884	120.876	801.829	Tree-Plus-Seedling	Unburned Plots	Pseudotsuga menziesii				1.28337	-1.29527	Tree-Plus-Seedling	Unburned Plots	Pseudotsuga menziesii
-2.16579	17.5401	81.6376	148.318	Tree-Plus-Seedling	Unburned Plots	Pseudotsuga menziesii				0.322285	0.807072	Tree-Plus-Seedling	Unburned Plots	Pseudotsuga menziesii
-3.19713	17.4734	82.2949	187.771	Tree-Plus-Seedling	Unburned Plots	Pseudotsuga menziesii				0.197503	0.757986	Tree-Plus-Seedling	Unburned Plots	Pseudotsuga menziesii
-2.14132	17.5587	78.8909	163.873	Tree-Plus-Seedling	Unburned Plots	Pseudotsuga menziesii				0.36636	0.790187	Tree-Plus-Seedling	Unburned Plots	Pseudotsuga menziesii
-4.0922	15.9107	102.422	289.056	Tree-Plus-Seedling	Unburned Plots	Pseudotsuga menziesii				-0.306096	0.216462	Tree-Plus-Seedling	Unburned Plots	Pseudotsuga menziesii
-2.92484	16.7519	86.1803	208.43	Tree-Plus-Seedling	Unburned Plots	Pseudotsuga menziesii				0.0797464	0.572257	Tree-Plus-Seedling	Unburned Plots	Pseudotsuga menziesii
-0.906272	18.8584	68	123.531	Tree-Plus-Seedling	Unburned Plots	Pseudotsuga menziesii				0.846893	1.05885	Tree-Plus-Seedling	Unburned Plots	Pseudotsuga menziesii
-4.09318	16.4472	88.9851	237.82	Tree-Plus-Seedling	Unburned Plots	Pseudotsuga menziesii				-0.13829	0.510583	Tree-Plus-Seedling	Unburned Plots	Pseudotsuga menziesii
-1.21106	18.0834	72.583	142.532	Tree-Plus-Seedling	Unburned Plots	Pseudotsuga menziesii				0.63113	0.899776	Tree-Plus-Seedling	Unburned Plots	Pseudotsuga menziesii
-2.08465	17.4807	61.539	145.198	Tree-Plus-Seedling	Unburned Plots	Pseudotsuga menziesii				0.482612	0.953999	Tree-Plus-Seedling	Unburned Plots	Pseudotsuga menziesii
-4.00221	16.7203	75.9685	223.328	Tree-Plus-Seedling	Unburned Plots	Pseudotsuga menziesii				0.0210578	0.672765	Tree-Plus-Seedling	Unburned Plots	Pseudotsuga menziesii
-3.80838	18.0495	46.5051	176.378	Tree-Plus-Seedling	Unburned Plots	Pseudotsuga menziesii				0.508017	1.16343	Tree-Plus-Seedling	Unburned Plots	Pseudotsuga menziesii
5.67207	19.8009	97.6933	1134.42	Tree-Plus-Seedling	Unburned Plots	Pseudotsuga menziesii				2.65478	-1.93702	Tree-Plus-Seedling	Unburned Plots	Pseudotsuga menziesii
-1.5881	14.3096	165.681	886.029	Tree-Plus-Seedling	Unburned Plots	Pseudotsuga menziesii				-0.231394	-2.08158	Tree-Plus-Seedling	Unburned Plots	Pseudotsuga menziesii
0.385117	15.789	134.446	849.736	Tree-Plus-Seedling	Unburned Plots	Pseudotsuga menziesii				0.55693	-1.69148	Tree-Plus-Seedling	Unburned Plots	Pseudotsuga menziesii
-0.707315	15.2927	184.404	991.77	Tree-Plus-Seedling	Unburned Plots	Pseudotsuga menziesii				0.0328972	-2.41473	Tree-Plus-Seedling	Unburned Plots	Pseudotsuga menziesii
-1.08573	17.0908	46.2491	368.767	Tree-Plus-Seedling	Unburned Plots	Pseudotsuga menziesii				0.878395	0.409308	Tree-Plus-Seedling	Unburned Plots	Pseudotsuga menziesii
7.23035	15.2837	79.5336	747.447	Tree-Plus-Seedling	Unburned Plots	Pseudotsuga menziesii				1.75854	-1.49615	Tree-Plus-Seedling	Unburned Plots	Pseudotsuga menziesii
-1.39217	17.2096	66.5471	216.792	Tree-Plus-Seedling	Unburned Plots	Pseudotsuga menziesii				0.55132	0.664637	Tree-Plus-Seedling	Unburned Plots	Pseudotsuga menziesii
3.35395	16.5283	230.007	1729.25	Tree-Plus-Seedling	Unburned Plots	Pseudotsuga menziesii				1.1631	-4.6689	Tree-Plus-Seedling	Unburned Plots	Pseudotsuga menziesii
2.28566	16.7426	184.568	1333.43	Tree-Plus-Seedling	Unburned Plots	Pseudotsuga menziesii				1.05595	-3.25896	Tree-Plus-Seedling	Unburned Plots	Pseudotsuga menziesii
2.5546	17.1289	87.2565	788.953	Tree-Plus-Seedling	Unburned Plots	Pseudotsuga menziesii				1.4518	-1.1497	Tree-Plus-Seedling	Unburned Plots	Pseudotsuga menziesii
4.51881	19.29	97.6012	744.351	Tree-Plus-Seedling	Unburned Plots	Pseudotsuga menziesii				2.02764	-0.967491	Tree-Plus-Seedling	Unburned Plots	Pseudotsuga menziesii
2.93035	18.6362	102.973	545.445	Tree-Plus-Seedling	Unburned Plots	Pseudotsuga menziesii				1.44667	-0.502849	Tree-Plus-Seedling	Unburned Plots	Pseudotsuga menziesii
2.56216	16.5798	174.151	1355.53	Tree-Plus-Seedling	Unburned Plots	Pseudotsuga menziesii				1.16767	-3.27169	Tree-Plus-Seedling	Unburned Plots	Pseudotsuga menziesii
2.04001	18.1032	123.157	579.996	Tree-Plus-Seedling	Unburned Plots	Pseudotsuga menziesii				1.08512	-0.752995	Tree-Plus-Seedling	Unburned Plots	Pseudotsuga menziesii
4.10655	19.0569	113.221	791.045	Tree-Plus-Seedling	Unburned Plots	Pseudotsuga menziesii				1.84066	-1.20468	Tree-Plus-Seedling	Unburned Plots	Pseudotsuga menziesii
3.81443	19.4765	104.996	528.65	Tree-Plus-Seedling	Unburned Plots	Pseudotsuga menziesii				1.7041	-0.425465	Tree-Plus-Seedling	Unburned Plots	Pseudotsuga menziesii
2.15486	17.7222	136.316	512.07	Tree-Plus-Seedling	Unburned Plots	Pseudotsuga menziesii				0.854379	-0.738349	Tree-Plus-Seedling	Unburned Plots	Pseudotsuga menziesii
3.608	18.7207	117.566	639.308	Tree-Plus-Seedling	Unburned Plots	Pseudotsuga menziesii				1.52677	-0.874541	Tree-Plus-Seedling	Unburned Plots	Pseudotsuga menziesii
3.07434	18.3332	124.461	681.634	Tree-Plus-Seedling	Unburned Plots	Pseudotsuga menziesii				1.35924	-1.04707	Tree-Plus-Seedling	Unburned Plots	Pseudotsuga menziesii
3.6588	19.2588	111.022	459.458	Tree-Plus-Seedling	Unburned Plots	Pseudotsuga menziesii				1.52517	-0.317633	Tree-Plus-Seedling	Unburned Plots	Pseudotsuga menziesii
6.36416	16.7377	123.263	850.49	Tree-Plus-Seedling	Unburned Plots	Pseudotsuga menziesii				1.66747	-1.84856	Tree-Plus-Seedling	Unburned Plots	Pseudotsuga menziesii
1.30441	16.0997	140.132	652.256	Tree-Plus-Seedling	Unburned Plots	Pseudotsuga menziesii				0.514533	-1.26312	Tree-Plus-Seedling	Unburned Plots	Pseudotsuga menziesii
0.0125833	17.1238	111.77	689.715	Tree-Plus-Seedling	Unburned Plots	Pseudotsuga menziesii				0.80488	-0.93825	Tree-Plus-Seedling	Unburned Plots	Pseudotsuga menziesii
1.95055	15.4363	187.673	886.713	Tree-Plus-Seedling	Unburned Plots	Pseudotsuga menziesii				0.305221	-2.32077	Tree-Plus-Seedling	Unburned Plots	Pseudotsuga menziesii
1.87408	17.4741	116.899	665.841	Tree-Plus-Seedling	Unburned Plots	Pseudotsuga menziesii				1.06872	-0.98571	Tree-Plus-Seedling	Unburned Plots	Pseudotsuga menziesii
-1.97457	15.2	87.9077	621.162	Tree-Plus-Seedling	Unburned Plots	Pseudotsuga menziesii				0.276891	-0.708503	Tree-Plus-Seedling	Unburned Plots	Pseudotsuga menziesii
-2.71405	17.68	65.9407	156.988	Tree-Plus-Seedling	Unburned Plots	Pseudotsuga menziesii				0.409999	0.953922	Tree-Plus-Seedling	Unburned Plots	Pseudotsuga menziesii
-2.35556	18.4961	112.282	168.269	Tree-Plus-Seedling	Unburned Plots	Pseudotsuga menziesii				0.254837	0.65648	Tree-Plus-Seedling	Unburned Plots	Pseudotsuga menziesii
-4.11557	16.7141	60.9487	301.342	Tree-Plus-Seedling	Unburned Plots	Pseudotsuga menziesii				0.199742	0.599275	Tree-Plus-Seedling	Unburned Plots	Pseudotsuga menziesii
-4.00849	15.6923	92.6719	266.495	Tree-Plus-Seedling	Unburned Plots	Pseudotsuga menziesii				-0.279592	0.313618	Tree-Plus-Seedling	Unburned Plots	Pseudotsuga menziesii
-2.46766	15.867	82.1874	280.377	Tree-Plus-Seedling	Unburned Plots	Pseudotsuga menziesii				0.0675454	0.287983	Tree-Plus-Seedling	Unburned Plots	Pseudotsuga menziesii
-0.699848	16.7994	53.9645	294.789	Tree-Plus-Seedling	Unburned Plots	Pseudotsuga menziesii				0.741753	0.474803	Tree-Plus-Seedling	Unburned Plots	Pseudotsuga menziesii
3.90403	20.2209	67.4222	454.897	Tree-Plus-Seedling	Unburned Plots	Pseudotsuga menziesii				2.10134	0.126394	Tree-Plus-Seedling	Unburned Plots	Pseudotsuga menziesii
-2.10458	18.6908	107.091	204.082	Tree-Plus-Seedling	Unburned Plots	Pseudotsuga menziesii				0.404297	0.616252	Tree-Plus-Seedling	Unburned Plots	Pseudotsuga menziesii
-2.68899	15.9107	84.8861	242.54	Tree-Plus-Seedling	Unburned Plots	Pseudotsuga menziesii				-0.0120296	0.379693	Tree-Plus-Seedling	Unburned Plots	Pseudotsuga menziesii
1.94703	18.2051	133.494	750.182	Tree-Plus-Seedling	Unburned Plots	Pseudotsuga menziesii				1.16802	-1.23295	Tree-Plus-Seedling	Unburned Plots	Pseudotsuga menziesii
2.3493	17.4493	61.2127	691.299	Tree-Plus-Seedling	Unburned Plots	Pseudotsuga menziesii				1.60749	-0.660489	Tree-Plus-Seedling	Unburned Plots	Pseudotsuga menziesii
-4.06564	16.2107	96.5922	318.047	Tree-Plus-Seedling	Unburned Plots	Pseudotsuga menziesii				-0.168094	0.224296	Tree-Plus-Seedling	Unburned Plots	Pseudotsuga menziesii
-4.23499	16.0888	101.244	284.791	Tree-Plus-Seedling	Unburned Plots	Pseudotsuga menziesii				-0.284959	0.266405	Tree-Plus-Seedling	Unburned Plots	Pseudotsuga menziesii
-2.1829	17.2214	80.829	198.024	Tree-Plus-Seedling	Unburned Plots	Pseudotsuga menziesii				0.309857	0.652035	Tree-Plus-Seedling	Unburned Plots	Pseudotsuga menziesii
-2.29573	16.5469	81.5737	216.081	Tree-Plus-Seedling	Unburned Plots	Pseudotsuga menziesii				0.171104	0.525178	Tree-Plus-Seedling	Unburned Plots	Pseudotsuga menziesii
-3.9	16.4	96.0191	264.996	Tree-Plus-Seedling	Unburned Plots	Pseudotsuga menziesii				-0.152635	0.373132	Tree-Plus-Seedling	Unburned Plots	Pseudotsuga menziesii
-2	16.6213	80	232.149	Tree-Plus-Seedling	Unburned Plots	Pseudotsuga menziesii				0.254859	0.488909	Tree-Plus-Seedling	Unburned Plots	Pseudotsuga menziesii
-3.56084	16.6392	99.5677	514.989	Tree-Plus-Seedling	Unburned Plots	Pseudotsuga menziesii				0.147776	-0.261581	Tree-Plus-Seedling	Unburned Plots	Pseudotsuga menziesii
-3.05579	16.3762	86.1507	215.868	Tree-Plus-Seedling	Unburned Plots	Pseudotsuga menziesii				-0.00584861	0.515469	Tree-Plus-Seedling	Unburned Plots	Pseudotsuga menziesii
-2.98891	16.2998	83.0038	202.902	Tree-Plus-Seedling	Unburned Plots	Pseudotsuga menziesii				0.00174146	0.55776	Tree-Plus-Seedling	Unburned Plots	Pseudotsuga menziesii
-3.17769	16.8777	87.7396	209.025	Tree-Plus-Seedling	Unburned Plots	Pseudotsuga menziesii				0.0574668	0.589678	Tree-Plus-Seedling	Unburned Plots	Pseudotsuga menziesii
-1.16055	17.4526	58.474	143.729	Tree-Plus-Seedling	Unburned Plots	Pseudotsuga menziesii				0.628945	0.9221	Tree-Plus-Seedling	Unburned Plots	Pseudotsuga menziesii
-4.28054	16.4887	60.4478	303.152	Tree-Plus-Seedling	Unburned Plots	Pseudotsuga menziesii				0.137834	0.580548	Tree-Plus-Seedling	Unburned Plots	Pseudotsuga menziesii
1.76778	18.2081	97.6626	545.459	Tree-Plus-Seedling	Unburned Plots	Pseudotsuga menziesii				1.2435	-0.44643	Tree-Plus-Seedling	Unburned Plots	Pseudotsuga menziesii
3.46868	19.8976	79.2313	466.52	Tree-Plus-Seedling	Unburned Plots	Pseudotsuga menziesii				1.89136	-0.00526017	Tree-Plus-Seedling	Unburned Plots	Pseudotsuga menziesii
4.50186	19.5768	133.371	1532.42	Tree-Plus-Seedling	Unburned Plots	Pseudotsuga menziesii				2.53073	-3.14647	Tree-Plus-Seedling	Unburned Plots	Pseudotsuga menziesii
-4.39898	16.301	58.0967	241.566	Tree-Plus-Seedling	Unburned Plots	Pseudotsuga menziesii				0.0454485	0.734202	Tree-Plus-Seedling	Unburned Plots	Pseudotsuga menziesii
-4.20379	17.2909	86.0915	260.746	Tree-Plus-Seedling	Unburned Plots	Pseudotsuga menziesii				0.059044	0.586684	Tree-Plus-Seedling	Unburned Plots	Pseudotsuga menziesii
0.825172	16.7812	156.387	924.647	Tree-Plus-Seedling	Unburned Plots	Pseudotsuga menziesii				0.706648	-1.94534	Tree-Plus-Seedling	Unburned Plots	Pseudotsuga menziesii
3.13332	18.6775	132.044	495.962	Tree-Plus-Seedling	Unburned Plots	Pseudotsuga menziesii				1.19969	-0.606659	Tree-Plus-Seedling	Unburned Plots	Pseudotsuga menziesii
1.08626	16.7038	134.056	905.214	Tree-Plus-Seedling	Unburned Plots	Pseudotsuga menziesii				0.891256	-1.75428	Tree-Plus-Seedling	Unburned Plots	Pseudotsuga menziesii
-4.00801	16.692	61.1623	179.161	Tree-Plus-Seedling	Unburned Plots	Pseudotsuga menziesii				0.0938235	0.890216	Tree-Plus-Seedling	Unburned Plots	Pseudotsuga menziesii
4.7	19.2	62	673.881	Tree-Plus-Seedling	Unburned Plots	Pseudotsuga menziesii				2.25889	-0.54722	Tree-Plus-Seedling	Unburned Plots	Pseudotsuga menziesii
2.70944	16.7322	150.552	1197.21	Tree-Plus-Seedling	Unburned Plots	Pseudotsuga menziesii				1.26204	-2.69292	Tree-Plus-Seedling	Unburned Plots	Pseudotsuga menziesii
-2.83296	15.6546	72.5681	279.231	Tree-Plus-Seedling	Unburned Plots	Pseudotsuga menziesii				0.0519352	0.358809	Tree-Plus-Seedling	Unburned Plots	Pseudotsuga menziesii
-4.33329	16.1755	103.693	280.582	Tree-Plus-Seedling	Unburned Plots	Pseudotsuga menziesii				-0.305296	0.274933	Tree-Plus-Seedling	Unburned Plots	Pseudotsuga menziesii
6.29227	18.5905	104.408	1136.28	Tree-Plus-Seedling	Unburned Plots	Pseudotsuga menziesii				2.4475	-2.17887	Tree-Plus-Seedling	Unburned Plots	Pseudotsuga menziesii
5.80734	19.6976	108.839	1239.94	Tree-Plus-Seedling	Unburned Plots	Pseudotsuga menziesii				2.66129	-2.30241	Tree-Plus-Seedling	Unburned Plots	Pseudotsuga menziesii
6.94662	18.8398	128.727	1356.38	Tree-Plus-Seedling	Unburned Plots	Pseudotsuga menziesii				2.59637	-2.91379	Tree-Plus-Seedling	Unburned Plots	Pseudotsuga menziesii
5.09843	18.3108	84.8059	1402.37	Tree-Plus-Seedling	Unburned Plots	Pseudotsuga menziesii				2.63574	-2.65162	Tree-Plus-Seedling	Unburned Plots	Pseudotsuga menziesii
5.42022	18.6717	90.0464	1399.15	Tree-Plus-Seedling	Unburned Plots	Pseudotsuga menziesii				2.7064	-2.6577	Tree-Plus-Seedling	Unburned Plots	Pseudotsuga menziesii
-1.66527	15.7374	62.1414	338.91	Tree-Plus-Seedling	Unburned Plots	Pseudotsuga menziesii				0.371547	0.230562	Tree-Plus-Seedling	Unburned Plots	Pseudotsuga menziesii
-2.06945	17.5199	64.2939	140.752	Tree-Plus-Seedling	Unburned Plots	Pseudotsuga menziesii				0.465873	0.948157	Tree-Plus-Seedling	Unburned Plots	Pseudotsuga menziesii
-2.27933	18.3207	64.1855	145.623	Tree-Plus-Seedling	Unburned Plots	Pseudotsuga menziesii				0.601251	1.04848	Tree-Plus-Seedling	Unburned Plots	Pseudotsuga menziesii
-3.96399	16.6761	86.5447	254.021	Tree-Plus-Seedling	Unburned Plots	Pseudotsuga menziesii				-0.0397786	0.50956	Tree-Plus-Seedling	Unburned Plots	Pseudotsuga menziesii
-4.63504	15.8735	87.1853	340.174	Tree-Plus-Seedling	Unburned Plots	Pseudotsuga menziesii				-0.216713	0.232802	Tree-Plus-Seedling	Unburned Plots	Pseudotsuga menziesii
4.1762	21.1047	66.8278	429.341	Tree-Plus-Seedling	Unburned Plots	Pseudotsuga menziesii				2.29553	0.287002	Tree-Plus-Seedling	Unburned Plots	Pseudotsuga menziesii
0.617211	17.7661	76.6187	397.8	Tree-Plus-Seedling	Unburned Plots	Pseudotsuga menziesii				1.02876	0.0907075	Tree-Plus-Seedling	Unburned Plots	Pseudotsuga menziesii
3.79716	19.5995	88.0109	437.258	Tree-Plus-Seedling	Unburned Plots	Pseudotsuga menziesii				1.77872	-0.055609	Tree-Plus-Seedling	Unburned Plots	Pseudotsuga menziesii
-4.02634	15.7597	51	237.419	Tree-Plus-Seedling	Unburned Plots	Pseudotsuga menziesii				0.0436073	0.708741	Tree-Plus-Seedling	Unburned Plots	Pseudotsuga menziesii
3.4	19.6032	64.6195	537.261	Tree-Plus-Seedling	Unburned Plots	Pseudotsuga menziesii				2.00884	-0.102168	Tree-Plus-Seedling	Unburned Plots	Pseudotsuga menziesii
3.33169	19.0638	96.9984	496.03	Tree-Plus-Seedling	Unburned Plots	Pseudotsuga menziesii				1.58962	-0.306899	Tree-Plus-Seedling	Unburned Plots	Pseudotsuga menziesii
3.89916	19.844	66.1766	474.415	Tree-Plus-Seedling	Unburned Plots	Pseudotsuga menziesii				2.05427	0.0412687	Tree-Plus-Seedling	Unburned Plots	Pseudotsuga menziesii
3.81721	18.5282	100.831	1282.36	Tree-Plus-Seedling	Unburned Plots	Pseudotsuga menziesii				2.25775	-2.37265	Tree-Plus-Seedling	Unburned Plots	Pseudotsuga menziesii
3.05858	19.3247	98.1557	527.908	Tree-Plus-Seedling	Unburned Plots	Pseudotsuga menziesii				1.62403	-0.345778	Tree-Plus-Seedling	Unburned Plots	Pseudotsuga menziesii
4.06773	20.7157	68.1734	441.716	Tree-Plus-Seedling	Unburned Plots	Pseudotsuga menziesii				2.20386	0.204691	Tree-Plus-Seedling	Unburned Plots	Pseudotsuga menziesii
2.37243	20.5748	62.8462	317.269	Tree-Plus-Seedling	Unburned Plots	Pseudotsuga menziesii				1.86703	0.63586	Tree-Plus-Seedling	Unburned Plots	Pseudotsuga menziesii
2.97951	17.7263	133.221	675.022	Tree-Plus-Seedling	Unburned Plots	Pseudotsuga menziesii				1.14793	-1.16611	Tree-Plus-Seedling	Unburned Plots	Pseudotsuga menziesii
-0.197618	18.6115	46.1597	256.888	Tree-Plus-Seedling	Unburned Plots	Pseudotsuga menziesii				1.19945	0.821268	Tree-Plus-Seedling	Unburned Plots	Pseudotsuga menziesii
3.93557	19.8539	54.3899	926.37	Tree-Plus-Seedling	Unburned Plots	Pseudotsuga menziesii				2.58171	-0.986907	Tree-Plus-Seedling	Unburned Plots	Pseudotsuga menziesii
4.2461	20.5423	42.4223	863.606	Tree-Plus-Seedling	Unburned Plots	Pseudotsuga menziesii				2.80017	-0.67518	Tree-Plus-Seedling	Unburned Plots	Pseudotsuga menziesii
4.15892	19.2168	54.676	700.458	Tree-Plus-Seedling	Unburned Plots	Pseudotsuga menziesii				2.27173	-0.52331	Tree-Plus-Seedling	Unburned Plots	Pseudotsuga menziesii
4.38208	20.8134	49.6956	743.275	Tree-Plus-Seedling	Unburned Plots	Pseudotsuga menziesii				2.70063	-0.407439	Tree-Plus-Seedling	Unburned Plots	Pseudotsuga menziesii
4.0097	18.6856	52	867.615	Tree-Plus-Seedling	Unburned Plots	Pseudotsuga menziesii				2.32425	-0.972689	Tree-Plus-Seedling	Unburned Plots	Pseudotsuga menziesii
4.37338	20.2366	43.0005	439.992	Tree-Plus-Seedling	Unburned Plots	Pseudotsuga menziesii				2.35464	0.321101	Tree-Plus-Seedling	Unburned Plots	Pseudotsuga menziesii
4.73284	20.1086	42.2771	551.035	Tree-Plus-Seedling	Unburned Plots	Pseudotsuga menziesii				2.48931	0.0150861	Tree-Plus-Seedling	Unburned Plots	Pseudotsuga menziesii
4.13584	21.8005	33.6172	454.298	Tree-Plus-Seedling	Unburned Plots	Pseudotsuga menziesii				2.72221	0.564001	Tree-Plus-Seedling	Unburned Plots	Pseudotsuga menziesii
4.18013	18.7139	56.798	737.093	Tree-Plus-Seedling	Unburned Plots	Pseudotsuga menziesii				2.19189	-0.693198	Tree-Plus-Seedling	Unburned Plots	Pseudotsuga menziesii
4.01403	20.9143	36.189	527.544	Tree-Plus-Seedling	Unburned Plots	Pseudotsuga menziesii				2.57709	0.261462	Tree-Plus-Seedling	Unburned Plots	Pseudotsuga menziesii
-1.32331	18.643	90.4742	298.969	Tree-Plus-Seedling	Unburned Plots	Pseudotsuga menziesii				0.727788	0.45459	Tree-Plus-Seedling	Unburned Plots	Pseudotsuga menziesii
-2.57141	17.3464	102.117	446.156	Tree-Plus-Seedling	Unburned Plots	Pseudotsuga menziesii				0.340235	-0.0824162	Tree-Plus-Seedling	Unburned Plots	Pseudotsuga menziesii
-1.38903	17.111	66.8903	152.466	Tree-Plus-Seedling	Unburned Plots	Pseudotsuga menziesii				0.468976	0.808517	Tree-Plus-Seedling	Unburned Plots	Pseudotsuga menziesii
-2.76816	17.0193	92.0392	185.89	Tree-Plus-Seedling	Unburned Plots	Pseudotsuga menziesii				0.0857101	0.607493	Tree-Plus-Seedling	Unburned Plots	Pseudotsuga menziesii
-3.90646	15.9198	97.4227	255.452	Tree-Plus-Seedling	Unburned Plots	Pseudotsuga menziesii				-0.269324	0.327134	Tree-Plus-Seedling	Unburned Plots	Pseudotsuga menziesii
-0.664458	19.1885	90.6589	269.711	Tree-Plus-Seedling	Unburned Plots	Pseudotsuga menziesii				0.898656	0.553579	Tree-Plus-Seedling	Unburned Plots	Pseudotsuga menziesii
4.24468	18.4449	170.79	1865.82	Tree-Plus-Seedling	Unburned Plots	Pseudotsuga menziesii				2.27828	-4.37623	Tree-Plus-Seedling	Unburned Plots	Pseudotsuga menziesii
-1.28397	16.7882	50.8788	434.587	Tree-Plus-Seedling	Unburned Plots	Pseudotsuga menziesii				0.814834	0.186316	Tree-Plus-Seedling	Unburned Plots	Pseudotsuga menziesii
-3.19218	16.9741	98.2586	243.201	Tree-Plus-Seedling	Unburned Plots	Pseudotsuga menziesii				0.0209817	0.438833	Tree-Plus-Seedling	Unburned Plots	Pseudotsuga menziesii
-3.32919	16.5486	118.757	312.074	Tree-Plus-Seedling	Unburned Plots	Pseudotsuga menziesii				-0.184942	0.0699085	Tree-Plus-Seedling	Unburned Plots	Pseudotsuga menziesii
-3.84082	16.7926	92.5808	280.614	Tree-Plus-Seedling	Unburned Plots	Pseudotsuga menziesii				-0.023745	0.405483	Tree-Plus-Seedling	Unburned Plots	Pseudotsuga menziesii
0.193885	15.4993	138.718	806.023	Tree-Plus-Seedling	Unburned Plots	Pseudotsuga menziesii				0.396964	-1.64014	Tree-Plus-Seedling	Unburned Plots	Pseudotsuga menziesii
-0.779985	15.3111	90.56	560.387	Tree-Plus-Seedling	Unburned Plots	Pseudotsuga menziesii				0.386159	-0.635956	Tree-Plus-Seedling	Unburned Plots	Pseudotsuga menziesii
2.19377	18.8647	82.4078	502.055	Tree-Plus-Seedling	Unburned Plots	Pseudotsuga menziesii				1.51662	-0.168578	Tree-Plus-Seedling	Unburned Plots	Pseudotsuga menziesii
0.255627	15.8572	137.685	615.275	Tree-Plus-Seedling	Unburned Plots	Pseudotsuga menziesii				0.305956	-1.12076	Tree-Plus-Seedling	Unburned Plots	Pseudotsuga menziesii
-3.89482	16.7259	86.4271	202.612	Tree-Plus-Seedling	Unburned Plots	Pseudotsuga menziesii				-0.0675898	0.639423	Tree-Plus-Seedling	Unburned Plots	Pseudotsuga menziesii
1.35465	18.6988	67.7686	350.54	Tree-Plus-Seedling	Unburned Plots	Pseudotsuga menziesii				1.34418	0.3454	Tree-Plus-Seedling	Unburned Plots	Pseudotsuga menziesii
-1.39636	17.8218	69.895	135.861	Tree-Plus-Seedling	Unburned Plots	Pseudotsuga menziesii				0.569068	0.915204	Tree-Plus-Seedling	Unburned Plots	Pseudotsuga menziesii
-2.73001	15.6411	86.9018	249.681	Tree-Plus-Seedling	Unburned Plots	Pseudotsuga menziesii				-0.080987	0.315998	Tree-Plus-Seedling	Unburned Plots	Pseudotsuga menziesii
-3.3326	16.6688	103.667	247.248	Tree-Plus-Seedling	Unburned Plots	Pseudotsuga menziesii				-0.0994429	0.358722	Tree-Plus-Seedling	Unburned Plots	Pseudotsuga menziesii
-2.00623	14.6566	74.2397	520.683	Tree-Plus-Seedling	Unburned Plots	Pseudotsuga menziesii				0.181604	-0.422716	Tree-Plus-Seedling	Unburned Plots	Pseudotsuga menziesii
-3.0839	16.3161	85.6324	214.74	Tree-Plus-Seedling	Unburned Plots	Pseudotsuga menziesii				-0.0185227	0.516407	Tree-Plus-Seedling	Unburned Plots	Pseudotsuga menziesii
-2.69459	16.2071	91.7628	235.533	Tree-Plus-Seedling	Unburned Plots	Pseudotsuga menziesii				-0.0165482	0.382173	Tree-Plus-Seedling	Unburned Plots	Pseudotsuga menziesii
-1.76236	17.7939	92.8713	310.647	Tree-Plus-Seedling	Unburned Plots	Pseudotsuga menziesii				0.489589	0.32891	Tree-Plus-Seedling	Unburned Plots	Pseudotsuga menziesii
-0.434767	16.3694	63.5855	323.668	Tree-Plus-Seedling	Unburned Plots	Pseudotsuga menziesii				0.641872	0.26204	Tree-Plus-Seedling	Unburned Plots	Pseudotsuga menziesii
1.28657	15.9633	151.798	746.18	Tree-Plus-Seedling	Unburned Plots	Pseudotsuga menziesii				0.478083	-1.59873	Tree-Plus-Seedling	Unburned Plots	Pseudotsuga menziesii
-2.6749	17.0523	81.749	148.401	Tree-Plus-Seedling	Unburned Plots	Pseudotsuga menziesii				0.153861	0.776091	Tree-Plus-Seedling	Unburned Plots	Pseudotsuga menziesii
2.19181	18.2213	139.787	759.54	Tree-Plus-Seedling	Unburned Plots	Pseudotsuga menziesii				1.16273	-1.31607	Tree-Plus-Seedling	Unburned Plots	Pseudotsuga menziesii
1.14966	18.3096	79.34	422.059	Tree-Plus-Seedling	Unburned Plots	Pseudotsuga menziesii				1.21126	0.045732	Tree-Plus-Seedling	Unburned Plots	Pseudotsuga menziesii
2.85747	17.915	152.105	1064.2	Tree-Plus-Seedling	Unburned Plots	Pseudotsuga menziesii				1.37999	-2.23875	Tree-Plus-Seedling	Unburned Plots	Pseudotsuga menziesii
4.30203	18.8652	102.664	517.209	Tree-Plus-Seedling	Unburned Plots	Pseudotsuga menziesii				1.65864	-0.484323	Tree-Plus-Seedling	Unburned Plots	Pseudotsuga menziesii
6.41092	17.0891	109.864	841.744	Tree-Plus-Seedling	Unburned Plots	Pseudotsuga menziesii				1.84473	-1.68538	Tree-Plus-Seedling	Unburned Plots	Pseudotsuga menziesii
4.78281	19.2	71	602.673	Tree-Plus-Seedling	Unburned Plots	Pseudotsuga menziesii				2.13018	-0.444125	Tree-Plus-Seedling	Unburned Plots	Pseudotsuga menziesii
-2.41991	17.9093	120.027	103.998	Tree-Plus-Seedling	Unburned Plots	Pseudotsuga menziesii				0.00587713	0.688123	Tree-Plus-Seedling	Unburned Plots	Pseudotsuga menziesii
-1.19612	16.898	55.6333	293.401	Tree-Plus-Seedling	Unburned Plots	Pseudotsuga menziesii				0.677524	0.507461	Tree-Plus-Seedling	Unburned Plots	Pseudotsuga menziesii
-0.979992	17.9268	45.4743	255.523	Tree-Plus-Seedling	Unburned Plots	Pseudotsuga menziesii				0.959117	0.791833	Tree-Plus-Seedling	Unburned Plots	Pseudotsuga menziesii
[truncated: 11,874 more rows]

## Sheet: Fig3
Figure 3. Climatic Components of SORD Most Impacted by Wildfire Occurrence
SORD aggregated across species and separated into consituent climate variables
Column Name	Description
BURNED_STATUS	Indicates whether or not FIA recorded a fire at this plot
SPECIES	The species to which the plot record corresponds to
CLIM_NAME	The name of the climate variable to which CLIM_VALUE corresponds
SORD_DIRECTION	Indicates the direction to which each SPECIES/CLIM_NAME group shifted (i.e. the sign of the slope of the regression line) between the Source Population and Potential Leading-Edge populations
POPULATION	Either Source Population (Trees and Seedlings recorded) or Potential Leading-Edge (only Seedlings recorded)
CLIM_VALUE	The standardized value of the climate variable noted in CLIM_NAME
Each row corresponds to the plots record of a given species and climate variable
BURNED_STATUS	SPECIES	CLIM_NAME	SORD_DIRECTION	POPULATION	CLIM_VALUE
Burned Plots	Chrysolepis chrysophylla	Mean Temperature of Warmest Month	Down	Seedling-Only	0.837757
Burned Plots	Chrysolepis chrysophylla	Mean Temperature of Warmest Month	Down	Seedling-Only	0.845588
Burned Plots	Chrysolepis chrysophylla	Mean Temperature of Warmest Month	Down	Seedling-Only	0.866673
Burned Plots	Chrysolepis chrysophylla	Mean Temperature of Warmest Month	Down	Seedling-Only	0.874038
Burned Plots	Chrysolepis chrysophylla	Mean Temperature of Warmest Month	Down	Seedling-Only	0.874421
Burned Plots	Chrysolepis chrysophylla	Mean Temperature of Warmest Month	Down	Seedling-Only	0.889322
Burned Plots	Chrysolepis chrysophylla	Mean Temperature of Warmest Month	Down	Seedling-Only	0.889322
Burned Plots	Chrysolepis chrysophylla	Mean Temperature of Warmest Month	Down	Seedling-Only	0.906876
Burned Plots	Chrysolepis chrysophylla	Mean Temperature of Warmest Month	Down	Seedling-Only	0.936858
Burned Plots	Chrysolepis chrysophylla	Mean Temperature of Warmest Month	Down	Seedling-Only	0.967338
Burned Plots	Chrysolepis chrysophylla	Mean Temperature of Warmest Month	Down	Seedling-Only	1.01455
Burned Plots	Chrysolepis chrysophylla	Mean Temperature of Warmest Month	Down	Seedling-Only	1.01455
Burned Plots	Chrysolepis chrysophylla	Mean Temperature of Warmest Month	Down	Seedling-Only	1.01458
Burned Plots	Chrysolepis chrysophylla	Mean Temperature of Warmest Month	Down	Seedling-Only	1.02507
Burned Plots	Chrysolepis chrysophylla	Mean Temperature of Warmest Month	Down	Seedling-Only	1.02507
Burned Plots	Chrysolepis chrysophylla	Mean Temperature of Warmest Month	Down	Seedling-Only	1.02583
Burned Plots	Chrysolepis chrysophylla	Mean Temperature of Warmest Month	Down	Seedling-Only	1.02583
Burned Plots	Chrysolepis chrysophylla	Mean Temperature of Warmest Month	Down	Seedling-Only	1.05569
Burned Plots	Chrysolepis chrysophylla	Mean Temperature of Warmest Month	Down	Seedling-Only	1.0663
Burned Plots	Chrysolepis chrysophylla	Mean Temperature of Warmest Month	Down	Seedling-Only	1.07077
Burned Plots	Chrysolepis chrysophylla	Mean Temperature of Warmest Month	Down	Seedling-Only	1.08091
Burned Plots	Chrysolepis chrysophylla	Mean Temperature of Warmest Month	Down	Seedling-Only	1.09633
Burned Plots	Chrysolepis chrysophylla	Mean Temperature of Warmest Month	Down	Seedling-Only	1.10111
Burned Plots	Chrysolepis chrysophylla	Mean Temperature of Warmest Month	Down	Seedling-Only	1.10131
Burned Plots	Chrysolepis chrysophylla	Mean Temperature of Warmest Month	Down	Seedling-Only	1.12314
Burned Plots	Chrysolepis chrysophylla	Mean Temperature of Warmest Month	Down	Seedling-Only	1.13319
Burned Plots	Chrysolepis chrysophylla	Mean Temperature of Warmest Month	Down	Seedling-Only	1.15327
Burned Plots	Chrysolepis chrysophylla	Mean Temperature of Warmest Month	Down	Seedling-Only	1.2223
Burned Plots	Chrysolepis chrysophylla	Mean Temperature of Warmest Month	Down	Seedling-Only	1.24522
Burned Plots	Chrysolepis chrysophylla	Mean Summer Precipitation	Up	Seedling-Only	0.151664
Burned Plots	Chrysolepis chrysophylla	Mean Summer Precipitation	Up	Seedling-Only	0.151664
Burned Plots	Chrysolepis chrysophylla	Mean Summer Precipitation	Up	Seedling-Only	0.185911
Burned Plots	Chrysolepis chrysophylla	Mean Summer Precipitation	Up	Seedling-Only	0.433193
Burned Plots	Chrysolepis chrysophylla	Mean Summer Precipitation	Up	Seedling-Only	0.595249
Burned Plots	Chrysolepis chrysophylla	Mean Summer Precipitation	Up	Seedling-Only	0.657867
Burned Plots	Chrysolepis chrysophylla	Mean Summer Precipitation	Up	Seedling-Only	0.679603
Burned Plots	Chrysolepis chrysophylla	Mean Summer Precipitation	Up	Seedling-Only	0.687682
Burned Plots	Chrysolepis chrysophylla	Mean Summer Precipitation	Up	Seedling-Only	0.687682
Burned Plots	Chrysolepis chrysophylla	Mean Summer Precipitation	Up	Seedling-Only	0.689298
Burned Plots	Chrysolepis chrysophylla	Mean Summer Precipitation	Up	Seedling-Only	0.690574
Burned Plots	Chrysolepis chrysophylla	Mean Summer Precipitation	Up	Seedling-Only	0.829279
Burned Plots	Chrysolepis chrysophylla	Mean Summer Precipitation	Up	Seedling-Only	0.928421
Burned Plots	Chrysolepis chrysophylla	Mean Summer Precipitation	Up	Seedling-Only	0.948409
Burned Plots	Chrysolepis chrysophylla	Mean Summer Precipitation	Up	Seedling-Only	0.953062
Burned Plots	Chrysolepis chrysophylla	Mean Summer Precipitation	Up	Seedling-Only	0.953062
Burned Plots	Chrysolepis chrysophylla	Mean Summer Precipitation	Up	Seedling-Only	0.973218
Burned Plots	Chrysolepis chrysophylla	Mean Summer Precipitation	Up	Seedling-Only	1.03646
Burned Plots	Chrysolepis chrysophylla	Mean Summer Precipitation	Up	Seedling-Only	1.07457
Burned Plots	Chrysolepis chrysophylla	Mean Summer Precipitation	Up	Seedling-Only	1.08347
Burned Plots	Chrysolepis chrysophylla	Mean Summer Precipitation	Up	Seedling-Only	1.09812
Burned Plots	Chrysolepis chrysophylla	Mean Summer Precipitation	Up	Seedling-Only	1.09812
Burned Plots	Chrysolepis chrysophylla	Mean Summer Precipitation	Up	Seedling-Only	1.20381
Burned Plots	Chrysolepis chrysophylla	Mean Summer Precipitation	Up	Seedling-Only	1.23316
Burned Plots	Chrysolepis chrysophylla	Mean Summer Precipitation	Up	Seedling-Only	1.25236
Burned Plots	Chrysolepis chrysophylla	Mean Summer Precipitation	Up	Seedling-Only	1.27471
Burned Plots	Chrysolepis chrysophylla	Mean Summer Precipitation	Up	Seedling-Only	1.36405
Burned Plots	Chrysolepis chrysophylla	Mean Summer Precipitation	Up	Seedling-Only	1.38997
Burned Plots	Chrysolepis chrysophylla	Mean Summer Precipitation	Up	Seedling-Only	1.553
Burned Plots	Pinus ponderosa	Mean Temperature of Warmest Month	Down	Seedling-Only	0.77309
Burned Plots	Pinus ponderosa	Mean Temperature of Warmest Month	Down	Seedling-Only	0.783811
Burned Plots	Pinus ponderosa	Mean Temperature of Warmest Month	Down	Seedling-Only	0.796412
Burned Plots	Pinus ponderosa	Mean Temperature of Warmest Month	Down	Seedling-Only	0.838291
Burned Plots	Pinus ponderosa	Mean Temperature of Warmest Month	Down	Seedling-Only	0.838532
Burned Plots	Pinus ponderosa	Mean Temperature of Warmest Month	Down	Seedling-Only	0.845249
Burned Plots	Pinus ponderosa	Mean Temperature of Warmest Month	Down	Seedling-Only	0.862018
Burned Plots	Pinus ponderosa	Mean Temperature of Warmest Month	Down	Seedling-Only	0.871255
Burned Plots	Pinus ponderosa	Mean Temperature of Warmest Month	Down	Seedling-Only	0.87545
Burned Plots	Pinus ponderosa	Mean Temperature of Warmest Month	Down	Seedling-Only	0.878976
Burned Plots	Pinus ponderosa	Mean Temperature of Warmest Month	Down	Seedling-Only	0.890891
Burned Plots	Pinus ponderosa	Mean Temperature of Warmest Month	Down	Seedling-Only	0.909778
Burned Plots	Pinus ponderosa	Mean Temperature of Warmest Month	Down	Seedling-Only	0.911458
Burned Plots	Pinus ponderosa	Mean Temperature of Warmest Month	Down	Seedling-Only	0.925247
Burned Plots	Pinus ponderosa	Mean Temperature of Warmest Month	Down	Seedling-Only	0.937999
Burned Plots	Pinus ponderosa	Mean Temperature of Warmest Month	Down	Seedling-Only	0.938344
Burned Plots	Pinus ponderosa	Mean Temperature of Warmest Month	Down	Seedling-Only	0.954258
Burned Plots	Pinus ponderosa	Mean Temperature of Warmest Month	Down	Seedling-Only	0.982153
Burned Plots	Pinus ponderosa	Mean Temperature of Warmest Month	Down	Seedling-Only	1.02019
Burned Plots	Pinus ponderosa	Mean Temperature of Warmest Month	Down	Seedling-Only	1.02019
Burned Plots	Pinus ponderosa	Mean Temperature of Warmest Month	Down	Seedling-Only	1.06062
Burned Plots	Pinus ponderosa	Mean Temperature of Warmest Month	Down	Seedling-Only	1.10847
Burned Plots	Pinus ponderosa	Mean Temperature of Warmest Month	Down	Seedling-Only	1.13284
Burned Plots	Pinus ponderosa	Mean Temperature of Warmest Month	Down	Seedling-Only	1.13523
Burned Plots	Pinus ponderosa	Mean Temperature of Warmest Month	Down	Seedling-Only	1.13523
Burned Plots	Pinus ponderosa	Mean Temperature of Warmest Month	Down	Seedling-Only	1.14414
Burned Plots	Pinus ponderosa	Mean Temperature of Warmest Month	Down	Seedling-Only	1.18309
Burned Plots	Pinus ponderosa	Mean Temperature of Warmest Month	Down	Seedling-Only	1.18585
Burned Plots	Pinus ponderosa	Mean Temperature of Warmest Month	Down	Seedling-Only	1.20426
Burned Plots	Pinus ponderosa	Mean Temperature of Warmest Month	Down	Seedling-Only	1.24382
Burned Plots	Pinus ponderosa	Mean Temperature of Warmest Month	Down	Seedling-Only	1.26111
Burned Plots	Pinus ponderosa	Mean Temperature of Warmest Month	Down	Seedling-Only	1.35005
Burned Plots	Pinus ponderosa	Mean Summer Precipitation	Up	Seedling-Only	0.275071
Burned Plots	Pinus ponderosa	Mean Summer Precipitation	Up	Seedling-Only	0.283263
Burned Plots	Pinus ponderosa	Mean Summer Precipitation	Up	Seedling-Only	0.336612
Burned Plots	Pinus ponderosa	Mean Summer Precipitation	Up	Seedling-Only	0.434641
Burned Plots	Pinus ponderosa	Mean Summer Precipitation	Up	Seedling-Only	0.446449
Burned Plots	Pinus ponderosa	Mean Summer Precipitation	Up	Seedling-Only	0.470459
Burned Plots	Pinus ponderosa	Mean Summer Precipitation	Up	Seedling-Only	0.569055
Burned Plots	Pinus ponderosa	Mean Summer Precipitation	Up	Seedling-Only	0.595452
Burned Plots	Pinus ponderosa	Mean Summer Precipitation	Up	Seedling-Only	0.616059
Burned Plots	Pinus ponderosa	Mean Summer Precipitation	Up	Seedling-Only	0.616059
Burned Plots	Pinus ponderosa	Mean Summer Precipitation	Up	Seedling-Only	0.636567
Burned Plots	Pinus ponderosa	Mean Summer Precipitation	Up	Seedling-Only	0.663747
Burned Plots	Pinus ponderosa	Mean Summer Precipitation	Up	Seedling-Only	0.759238
Burned Plots	Pinus ponderosa	Mean Summer Precipitation	Up	Seedling-Only	0.802739
Burned Plots	Pinus ponderosa	Mean Summer Precipitation	Up	Seedling-Only	0.965642
Burned Plots	Pinus ponderosa	Mean Summer Precipitation	Up	Seedling-Only	0.990723
Burned Plots	Pinus ponderosa	Mean Summer Precipitation	Up	Seedling-Only	1.01035
Burned Plots	Pinus ponderosa	Mean Summer Precipitation	Up	Seedling-Only	1.01035
Burned Plots	Pinus ponderosa	Mean Summer Precipitation	Up	Seedling-Only	1.09166
Burned Plots	Pinus ponderosa	Mean Summer Precipitation	Up	Seedling-Only	1.12077
Burned Plots	Pinus ponderosa	Mean Summer Precipitation	Up	Seedling-Only	1.13273
Burned Plots	Pinus ponderosa	Mean Summer Precipitation	Up	Seedling-Only	1.13958
Burned Plots	Pinus ponderosa	Mean Summer Precipitation	Up	Seedling-Only	1.31731
Burned Plots	Pinus ponderosa	Mean Summer Precipitation	Up	Seedling-Only	1.37258
Burned Plots	Pinus ponderosa	Mean Summer Precipitation	Up	Seedling-Only	1.44599
Burned Plots	Pinus ponderosa	Mean Summer Precipitation	Up	Seedling-Only	1.46905
Burned Plots	Pinus ponderosa	Mean Summer Precipitation	Up	Seedling-Only	1.53125
Burned Plots	Pinus ponderosa	Mean Summer Precipitation	Up	Seedling-Only	1.55823
Burned Plots	Pinus ponderosa	Mean Summer Precipitation	Up	Seedling-Only	1.58409
Burned Plots	Pinus ponderosa	Mean Summer Precipitation	Up	Seedling-Only	1.60949
Burned Plots	Pinus ponderosa	Mean Summer Precipitation	Up	Seedling-Only	1.78595
Burned Plots	Pinus ponderosa	Mean Summer Precipitation	Up	Seedling-Only	1.81188
Burned Plots	Pseudotsuga menziesii	Mean Temperature of Warmest Month	Down	Seedling-Only	0.678962
Burned Plots	Pseudotsuga menziesii	Mean Temperature of Warmest Month	Down	Seedling-Only	0.707445
Burned Plots	Pseudotsuga menziesii	Mean Temperature of Warmest Month	Down	Seedling-Only	0.739687
Burned Plots	Pseudotsuga menziesii	Mean Temperature of Warmest Month	Down	Seedling-Only	0.783111
Burned Plots	Pseudotsuga menziesii	Mean Temperature of Warmest Month	Down	Seedling-Only	0.783111
Burned Plots	Pseudotsuga menziesii	Mean Temperature of Warmest Month	Down	Seedling-Only	0.785517
Burned Plots	Pseudotsuga menziesii	Mean Temperature of Warmest Month	Down	Seedling-Only	0.796493
Burned Plots	Pseudotsuga menziesii	Mean Temperature of Warmest Month	Down	Seedling-Only	0.812008
Burned Plots	Pseudotsuga menziesii	Mean Temperature of Warmest Month	Down	Seedling-Only	0.837008
Burned Plots	Pseudotsuga menziesii	Mean Temperature of Warmest Month	Down	Seedling-Only	0.837008
Burned Plots	Pseudotsuga menziesii	Mean Temperature of Warmest Month	Down	Seedling-Only	0.84956
Burned Plots	Pseudotsuga menziesii	Mean Temperature of Warmest Month	Down	Seedling-Only	0.851788
Burned Plots	Pseudotsuga menziesii	Mean Temperature of Warmest Month	Down	Seedling-Only	0.861632
Burned Plots	Pseudotsuga menziesii	Mean Temperature of Warmest Month	Down	Seedling-Only	0.861632
Burned Plots	Pseudotsuga menziesii	Mean Temperature of Warmest Month	Down	Seedling-Only	0.861632
Burned Plots	Pseudotsuga menziesii	Mean Temperature of Warmest Month	Down	Seedling-Only	0.876157
Burned Plots	Pseudotsuga menziesii	Mean Temperature of Warmest Month	Down	Seedling-Only	0.88169
Burned Plots	Pseudotsuga menziesii	Mean Temperature of Warmest Month	Down	Seedling-Only	0.883217
Burned Plots	Pseudotsuga menziesii	Mean Temperature of Warmest Month	Down	Seedling-Only	0.904824
Burned Plots	Pseudotsuga menziesii	Mean Temperature of Warmest Month	Down	Seedling-Only	0.90723
Burned Plots	Pseudotsuga menziesii	Mean Temperature of Warmest Month	Down	Seedling-Only	0.911117
Burned Plots	Pseudotsuga menziesii	Mean Temperature of Warmest Month	Down	Seedling-Only	0.927012
Burned Plots	Pseudotsuga menziesii	Mean Temperature of Warmest Month	Down	Seedling-Only	0.953452
Burned Plots	Pseudotsuga menziesii	Mean Temperature of Warmest Month	Down	Seedling-Only	0.988104
Burned Plots	Pseudotsuga menziesii	Mean Temperature of Warmest Month	Down	Seedling-Only	0.989244
Burned Plots	Pseudotsuga menziesii	Mean Temperature of Warmest Month	Down	Seedling-Only	1.00236
Burned Plots	Pseudotsuga menziesii	Mean Temperature of Warmest Month	Down	Seedling-Only	1.01881
Burned Plots	Pseudotsuga menziesii	Mean Temperature of Warmest Month	Down	Seedling-Only	1.04063
Burned Plots	Pseudotsuga menziesii	Mean Temperature of Warmest Month	Down	Seedling-Only	1.05267
Burned Plots	Pseudotsuga menziesii	Mean Temperature of Warmest Month	Down	Seedling-Only	1.08788
Burned Plots	Pseudotsuga menziesii	Mean Temperature of Warmest Month	Down	Seedling-Only	1.12029
Burned Plots	Pseudotsuga menziesii	Mean Temperature of Warmest Month	Down	Seedling-Only	1.20906
Burned Plots	Pseudotsuga menziesii	Mean Temperature of Warmest Month	Down	Seedling-Only	1.20906
Burned Plots	Pseudotsuga menziesii	Mean Temperature of Warmest Month	Down	Seedling-Only	1.21353
Burned Plots	Pseudotsuga menziesii	Mean Summer Precipitation	Up	Seedling-Only	0.143126
Burned Plots	Pseudotsuga menziesii	Mean Summer Precipitation	Up	Seedling-Only	0.397619
Burned Plots	Pseudotsuga menziesii	Mean Summer Precipitation	Up	Seedling-Only	0.417503
Burned Plots	Pseudotsuga menziesii	Mean Summer Precipitation	Up	Seedling-Only	0.417503
Burned Plots	Pseudotsuga menziesii	Mean Summer Precipitation	Up	Seedling-Only	0.444787
Burned Plots	Pseudotsuga menziesii	Mean Summer Precipitation	Up	Seedling-Only	0.526594
Burned Plots	Pseudotsuga menziesii	Mean Summer Precipitation	Up	Seedling-Only	0.534798
Burned Plots	Pseudotsuga menziesii	Mean Summer Precipitation	Up	Seedling-Only	0.536577
Burned Plots	Pseudotsuga menziesii	Mean Summer Precipitation	Up	Seedling-Only	0.742363
Burned Plots	Pseudotsuga menziesii	Mean Summer Precipitation	Up	Seedling-Only	0.795487
Burned Plots	Pseudotsuga menziesii	Mean Summer Precipitation	Up	Seedling-Only	0.816103
Burned Plots	Pseudotsuga menziesii	Mean Summer Precipitation	Up	Seedling-Only	0.863435
Burned Plots	Pseudotsuga menziesii	Mean Summer Precipitation	Up	Seedling-Only	0.863644
Burned Plots	Pseudotsuga menziesii	Mean Summer Precipitation	Up	Seedling-Only	0.952697
Burned Plots	Pseudotsuga menziesii	Mean Summer Precipitation	Up	Seedling-Only	0.975545
Burned Plots	Pseudotsuga menziesii	Mean Summer Precipitation	Up	Seedling-Only	0.975545
Burned Plots	Pseudotsuga menziesii	Mean Summer Precipitation	Up	Seedling-Only	0.993573
Burned Plots	Pseudotsuga menziesii	Mean Summer Precipitation	Up	Seedling-Only	1.01711
Burned Plots	Pseudotsuga menziesii	Mean Summer Precipitation	Up	Seedling-Only	1.0396
Burned Plots	Pseudotsuga menziesii	Mean Summer Precipitation	Up	Seedling-Only	1.05892
Burned Plots	Pseudotsuga menziesii	Mean Summer Precipitation	Up	Seedling-Only	1.08986
Burned Plots	Pseudotsuga menziesii	Mean Summer Precipitation	Up	Seedling-Only	1.11601
Burned Plots	Pseudotsuga menziesii	Mean Summer Precipitation	Up	Seedling-Only	1.16506
Burned Plots	Pseudotsuga menziesii	Mean Summer Precipitation	Up	Seedling-Only	1.23635
Burned Plots	Pseudotsuga menziesii	Mean Summer Precipitation	Up	Seedling-Only	1.26844
Burned Plots	Pseudotsuga menziesii	Mean Summer Precipitation	Up	Seedling-Only	1.26844
Burned Plots	Pseudotsuga menziesii	Mean Summer Precipitation	Up	Seedling-Only	1.26844
Burned Plots	Pseudotsuga menziesii	Mean Summer Precipitation	Up	Seedling-Only	1.315
Burned Plots	Pseudotsuga menziesii	Mean Summer Precipitation	Up	Seedling-Only	1.36242
Burned Plots	Pseudotsuga menziesii	Mean Summer Precipitation	Up	Seedling-Only	1.37519
Burned Plots	Pseudotsuga menziesii	Mean Summer Precipitation	Up	Seedling-Only	1.57702
Burned Plots	Pseudotsuga menziesii	Mean Summer Precipitation	Up	Seedling-Only	1.57702
Burned Plots	Pseudotsuga menziesii	Mean Summer Precipitation	Up	Seedling-Only	1.60383
Burned Plots	Pseudotsuga menziesii	Mean Summer Precipitation	Up	Seedling-Only	2.03378
Burned Plots	Quercus chrysolepis	Mean Temperature of Warmest Month	Down	Seedling-Only	0.818857
Burned Plots	Quercus chrysolepis	Mean Temperature of Warmest Month	Down	Seedling-Only	0.818857
Burned Plots	Quercus chrysolepis	Mean Temperature of Warmest Month	Down	Seedling-Only	0.825544
Burned Plots	Quercus chrysolepis	Mean Temperature of Warmest Month	Down	Seedling-Only	0.831618
Burned Plots	Quercus chrysolepis	Mean Temperature of Warmest Month	Down	Seedling-Only	0.865657
Burned Plots	Quercus chrysolepis	Mean Temperature of Warmest Month	Down	Seedling-Only	0.869289
Burned Plots	Quercus chrysolepis	Mean Temperature of Warmest Month	Down	Seedling-Only	0.869289
Burned Plots	Quercus chrysolepis	Mean Temperature of Warmest Month	Down	Seedling-Only	0.875696
Burned Plots	Quercus chrysolepis	Mean Temperature of Warmest Month	Down	Seedling-Only	0.875696
Burned Plots	Quercus chrysolepis	Mean Temperature of Warmest Month	Down	Seedling-Only	0.878885
Burned Plots	Quercus chrysolepis	Mean Temperature of Warmest Month	Down	Seedling-Only	0.8882
Burned Plots	Quercus chrysolepis	Mean Temperature of Warmest Month	Down	Seedling-Only	0.8882
Burned Plots	Quercus chrysolepis	Mean Temperature of Warmest Month	Down	Seedling-Only	0.889973
Burned Plots	Quercus chrysolepis	Mean Temperature of Warmest Month	Down	Seedling-Only	0.895841
Burned Plots	Quercus chrysolepis	Mean Temperature of Warmest Month	Down	Seedling-Only	0.899043
Burned Plots	Quercus chrysolepis	Mean Temperature of Warmest Month	Down	Seedling-Only	0.900444
Burned Plots	Quercus chrysolepis	Mean Temperature of Warmest Month	Down	Seedling-Only	0.902689
Burned Plots	Quercus chrysolepis	Mean Temperature of Warmest Month	Down	Seedling-Only	0.904234
Burned Plots	Quercus chrysolepis	Mean Temperature of Warmest Month	Down	Seedling-Only	0.904234
Burned Plots	Quercus chrysolepis	Mean Temperature of Warmest Month	Down	Seedling-Only	0.906762
Burned Plots	Quercus chrysolepis	Mean Temperature of Warmest Month	Down	Seedling-Only	0.909116
Burned Plots	Quercus chrysolepis	Mean Temperature of Warmest Month	Down	Seedling-Only	0.910856
Burned Plots	Quercus chrysolepis	Mean Temperature of Warmest Month	Down	Seedling-Only	0.91198
Burned Plots	Quercus chrysolepis	Mean Temperature of Warmest Month	Down	Seedling-Only	0.91198
Burned Plots	Quercus chrysolepis	Mean Temperature of Warmest Month	Down	Seedling-Only	0.918899
Burned Plots	Quercus chrysolepis	Mean Temperature of Warmest Month	Down	Seedling-Only	0.918899
Burned Plots	Quercus chrysolepis	Mean Temperature of Warmest Month	Down	Seedling-Only	0.921766
Burned Plots	Quercus chrysolepis	Mean Temperature of Warmest Month	Down	Seedling-Only	0.924433
Burned Plots	Quercus chrysolepis	Mean Temperature of Warmest Month	Down	Seedling-Only	0.924614
Burned Plots	Quercus chrysolepis	Mean Temperature of Warmest Month	Down	Seedling-Only	0.924614
Burned Plots	Quercus chrysolepis	Mean Temperature of Warmest Month	Down	Seedling-Only	0.928266
Burned Plots	Quercus chrysolepis	Mean Temperature of Warmest Month	Down	Seedling-Only	0.93791
Burned Plots	Quercus chrysolepis	Mean Temperature of Warmest Month	Down	Seedling-Only	0.938186
Burned Plots	Quercus chrysolepis	Mean Temperature of Warmest Month	Down	Seedling-Only	0.944641
Burned Plots	Quercus chrysolepis	Mean Temperature of Warmest Month	Down	Seedling-Only	0.949076
Burned Plots	Quercus chrysolepis	Mean Temperature of Warmest Month	Down	Seedling-Only	0.950231
Burned Plots	Quercus chrysolepis	Mean Temperature of Warmest Month	Down	Seedling-Only	0.950231
Burned Plots	Quercus chrysolepis	Mean Temperature of Warmest Month	Down	Seedling-Only	0.960203
Burned Plots	Quercus chrysolepis	Mean Temperature of Warmest Month	Down	Seedling-Only	0.960203
Burned Plots	Quercus chrysolepis	Mean Temperature of Warmest Month	Down	Seedling-Only	0.963259
Burned Plots	Quercus chrysolepis	Mean Temperature of Warmest Month	Down	Seedling-Only	0.966601
Burned Plots	Quercus chrysolepis	Mean Temperature of Warmest Month	Down	Seedling-Only	0.971928
Burned Plots	Quercus chrysolepis	Mean Temperature of Warmest Month	Down	Seedling-Only	0.981191
Burned Plots	Quercus chrysolepis	Mean Temperature of Warmest Month	Down	Seedling-Only	0.981191
Burned Plots	Quercus chrysolepis	Mean Temperature of Warmest Month	Down	Seedling-Only	0.990248
Burned Plots	Quercus chrysolepis	Mean Temperature of Warmest Month	Down	Seedling-Only	0.994349
Burned Plots	Quercus chrysolepis	Mean Temperature of Warmest Month	Down	Seedling-Only	0.997935
Burned Plots	Quercus chrysolepis	Mean Temperature of Warmest Month	Down	Seedling-Only	1.01532
Burned Plots	Quercus chrysolepis	Mean Temperature of Warmest Month	Down	Seedling-Only	1.01532
Burned Plots	Quercus chrysolepis	Mean Temperature of Warmest Month	Down	Seedling-Only	1.01616
Burned Plots	Quercus chrysolepis	Mean Temperature of Warmest Month	Down	Seedling-Only	1.0189
Burned Plots	Quercus chrysolepis	Mean Temperature of Warmest Month	Down	Seedling-Only	1.0189
Burned Plots	Quercus chrysolepis	Mean Temperature of Warmest Month	Down	Seedling-Only	1.05063
Burned Plots	Quercus chrysolepis	Mean Temperature of Warmest Month	Down	Seedling-Only	1.06466
Burned Plots	Quercus chrysolepis	Mean Temperature of Warmest Month	Down	Seedling-Only	1.06466
Burned Plots	Quercus chrysolepis	Mean Temperature of Warmest Month	Down	Seedling-Only	1.0768
Burned Plots	Quercus chrysolepis	Mean Temperature of Warmest Month	Down	Seedling-Only	1.1578
Burned Plots	Quercus chrysolepis	Mean Temperature of Warmest Month	Down	Seedling-Only	1.1578
Burned Plots	Quercus chrysolepis	Mean Temperature of Warmest Month	Down	Seedling-Only	1.1578
Burned Plots	Quercus chrysolepis	Mean Summer Precipitation	Up	Seedling-Only	0.343352
Burned Plots	Quercus chrysolepis	Mean Summer Precipitation	Up	Seedling-Only	0.487949
Burned Plots	Quercus chrysolepis	Mean Summer Precipitation	Up	Seedling-Only	0.506716
Burned Plots	Quercus chrysolepis	Mean Summer Precipitation	Up	Seedling-Only	0.506716
Burned Plots	Quercus chrysolepis	Mean Summer Precipitation	Up	Seedling-Only	0.573488
Burned Plots	Quercus chrysolepis	Mean Summer Precipitation	Up	Seedling-Only	0.573488
Burned Plots	Quercus chrysolepis	Mean Summer Precipitation	Up	Seedling-Only	0.596826
Burned Plots	Quercus chrysolepis	Mean Summer Precipitation	Up	Seedling-Only	0.651739
Burned Plots	Quercus chrysolepis	Mean Summer Precipitation	Up	Seedling-Only	0.675714
Burned Plots	Quercus chrysolepis	Mean Summer Precipitation	Up	Seedling-Only	0.679496
Burned Plots	Quercus chrysolepis	Mean Summer Precipitation	Up	Seedling-Only	0.710889
Burned Plots	Quercus chrysolepis	Mean Summer Precipitation	Up	Seedling-Only	0.711968
Burned Plots	Quercus chrysolepis	Mean Summer Precipitation	Up	Seedling-Only	0.729579
Burned Plots	Quercus chrysolepis	Mean Summer Precipitation	Up	Seedling-Only	0.729579
Burned Plots	Quercus chrysolepis	Mean Summer Precipitation	Up	Seedling-Only	0.751254
Burned Plots	Quercus chrysolepis	Mean Summer Precipitation	Up	Seedling-Only	0.751254
Burned Plots	Quercus chrysolepis	Mean Summer Precipitation	Up	Seedling-Only	0.787893
Burned Plots	Quercus chrysolepis	Mean Summer Precipitation	Up	Seedling-Only	0.788566
Burned Plots	Quercus chrysolepis	Mean Summer Precipitation	Up	Seedling-Only	0.826332
Burned Plots	Quercus chrysolepis	Mean Summer Precipitation	Up	Seedling-Only	0.826332
Burned Plots	Quercus chrysolepis	Mean Summer Precipitation	Up	Seedling-Only	0.859169
Burned Plots	Quercus chrysolepis	Mean Summer Precipitation	Up	Seedling-Only	0.874106
Burned Plots	Quercus chrysolepis	Mean Summer Precipitation	Up	Seedling-Only	0.874106
Burned Plots	Quercus chrysolepis	Mean Summer Precipitation	Up	Seedling-Only	0.930335
Burned Plots	Quercus chrysolepis	Mean Summer Precipitation	Up	Seedling-Only	0.937141
Burned Plots	Quercus chrysolepis	Mean Summer Precipitation	Up	Seedling-Only	0.937141
Burned Plots	Quercus chrysolepis	Mean Summer Precipitation	Up	Seedling-Only	0.961023
Burned Plots	Quercus chrysolepis	Mean Summer Precipitation	Up	Seedling-Only	0.961023
Burned Plots	Quercus chrysolepis	Mean Summer Precipitation	Up	Seedling-Only	0.977983
Burned Plots	Quercus chrysolepis	Mean Summer Precipitation	Up	Seedling-Only	1.09427
Burned Plots	Quercus chrysolepis	Mean Summer Precipitation	Up	Seedling-Only	1.09427
Burned Plots	Quercus chrysolepis	Mean Summer Precipitation	Up	Seedling-Only	1.1448
Burned Plots	Quercus chrysolepis	Mean Summer Precipitation	Up	Seedling-Only	1.1448
Burned Plots	Quercus chrysolepis	Mean Summer Precipitation	Up	Seedling-Only	1.1448
Burned Plots	Quercus chrysolepis	Mean Summer Precipitation	Up	Seedling-Only	1.19786
Burned Plots	Quercus chrysolepis	Mean Summer Precipitation	Up	Seedling-Only	1.20956
Burned Plots	Quercus chrysolepis	Mean Summer Precipitation	Up	Seedling-Only	1.20956
Burned Plots	Quercus chrysolepis	Mean Summer Precipitation	Up	Seedling-Only	1.29478
Burned Plots	Quercus chrysolepis	Mean Summer Precipitation	Up	Seedling-Only	1.29478
Burned Plots	Quercus chrysolepis	Mean Summer Precipitation	Up	Seedling-Only	1.34933
Burned Plots	Quercus chrysolepis	Mean Summer Precipitation	Up	Seedling-Only	1.34933
Burned Plots	Quercus chrysolepis	Mean Summer Precipitation	Up	Seedling-Only	1.35823
Burned Plots	Quercus chrysolepis	Mean Summer Precipitation	Up	Seedling-Only	1.47587
Burned Plots	Quercus chrysolepis	Mean Summer Precipitation	Up	Seedling-Only	1.53925
Burned Plots	Quercus chrysolepis	Mean Summer Precipitation	Up	Seedling-Only	1.68588
Burned Plots	Quercus chrysolepis	Mean Summer Precipitation	Up	Seedling-Only	1.68588
Burned Plots	Quercus chrysolepis	Mean Summer Precipitation	Up	Seedling-Only	1.68876
Burned Plots	Quercus chrysolepis	Mean Summer Precipitation	Up	Seedling-Only	1.73559
Burned Plots	Quercus chrysolepis	Mean Summer Precipitation	Up	Seedling-Only	1.78115
Burned Plots	Quercus chrysolepis	Mean Summer Precipitation	Up	Seedling-Only	1.80642
Burned Plots	Quercus chrysolepis	Mean Summer Precipitation	Up	Seedling-Only	1.83384
Burned Plots	Quercus chrysolepis	Mean Summer Precipitation	Up	Seedling-Only	1.90113
Burned Plots	Quercus chrysolepis	Mean Summer Precipitation	Up	Seedling-Only	2.22534
Burned Plots	Quercus chrysolepis	Mean Summer Precipitation	Up	Seedling-Only	2.23443
Burned Plots	Quercus chrysolepis	Mean Summer Precipitation	Up	Seedling-Only	2.56063
Burned Plots	Quercus chrysolepis	Mean Summer Precipitation	Up	Seedling-Only	2.59847
Burned Plots	Quercus chrysolepis	Mean Summer Precipitation	Up	Seedling-Only	2.89578
Burned Plots	Quercus chrysolepis	Mean Summer Precipitation	Up	Seedling-Only	2.89578
Burned Plots	Quercus chrysolepis	Mean Summer Precipitation	Up	Seedling-Only	3.20526
Burned Plots	Quercus kelloggii	Mean Temperature of Warmest Month	Down	Seedling-Only	0.746667
Burned Plots	Quercus kelloggii	Mean Temperature of Warmest Month	Down	Seedling-Only	0.901346
Burned Plots	Quercus kelloggii	Mean Temperature of Warmest Month	Down	Seedling-Only	0.913721
Burned Plots	Quercus kelloggii	Mean Temperature of Warmest Month	Down	Seedling-Only	0.913721
Burned Plots	Quercus kelloggii	Mean Temperature of Warmest Month	Down	Seedling-Only	0.933531
Burned Plots	Quercus kelloggii	Mean Temperature of Warmest Month	Down	Seedling-Only	0.965222
Burned Plots	Quercus kelloggii	Mean Temperature of Warmest Month	Down	Seedling-Only	1.04985
Burned Plots	Quercus kelloggii	Mean Summer Precipitation	Up	Seedling-Only	0.491719
Burned Plots	Quercus kelloggii	Mean Summer Precipitation	Up	Seedling-Only	0.657655
Burned Plots	Quercus kelloggii	Mean Summer Precipitation	Up	Seedling-Only	0.840987
Burned Plots	Quercus kelloggii	Mean Summer Precipitation	Up	Seedling-Only	0.874168
Burned Plots	Quercus kelloggii	Mean Summer Precipitation	Up	Seedling-Only	1.22365
Burned Plots	Quercus kelloggii	Mean Summer Precipitation	Up	Seedling-Only	1.22365
Burned Plots	Quercus kelloggii	Mean Summer Precipitation	Up	Seedling-Only	1.7206
Unburned Plots	Chrysolepis chrysophylla	Mean Temperature of Warmest Month	Down	Seedling-Only	0.770843
Unburned Plots	Chrysolepis chrysophylla	Mean Temperature of Warmest Month	Down	Seedling-Only	0.796002
Unburned Plots	Chrysolepis chrysophylla	Mean Temperature of Warmest Month	Down	Seedling-Only	0.812263
Unburned Plots	Chrysolepis chrysophylla	Mean Temperature of Warmest Month	Down	Seedling-Only	0.8128
Unburned Plots	Chrysolepis chrysophylla	Mean Temperature of Warmest Month	Down	Seedling-Only	0.813645
Unburned Plots	Chrysolepis chrysophylla	Mean Temperature of Warmest Month	Down	Seedling-Only	0.814336
Unburned Plots	Chrysolepis chrysophylla	Mean Temperature of Warmest Month	Down	Seedling-Only	0.815048
Unburned Plots	Chrysolepis chrysophylla	Mean Temperature of Warmest Month	Down	Seedling-Only	0.815953
Unburned Plots	Chrysolepis chrysophylla	Mean Temperature of Warmest Month	Down	Seedling-Only	0.817643
Unburned Plots	Chrysolepis chrysophylla	Mean Temperature of Warmest Month	Down	Seedling-Only	0.819042
Unburned Plots	Chrysolepis chrysophylla	Mean Temperature of Warmest Month	Down	Seedling-Only	0.822543
Unburned Plots	Chrysolepis chrysophylla	Mean Temperature of Warmest Month	Down	Seedling-Only	0.823558
Unburned Plots	Chrysolepis chrysophylla	Mean Temperature of Warmest Month	Down	Seedling-Only	0.825503
Unburned Plots	Chrysolepis chrysophylla	Mean Temperature of Warmest Month	Down	Seedling-Only	0.827007
Unburned Plots	Chrysolepis chrysophylla	Mean Temperature of Warmest Month	Down	Seedling-Only	0.830211
Unburned Plots	Chrysolepis chrysophylla	Mean Temperature of Warmest Month	Down	Seedling-Only	0.833652
Unburned Plots	Chrysolepis chrysophylla	Mean Temperature of Warmest Month	Down	Seedling-Only	0.835336
Unburned Plots	Chrysolepis chrysophylla	Mean Temperature of Warmest Month	Down	Seedling-Only	0.836434
Unburned Plots	Chrysolepis chrysophylla	Mean Temperature of Warmest Month	Down	Seedling-Only	0.837358
Unburned Plots	Chrysolepis chrysophylla	Mean Temperature of Warmest Month	Down	Seedling-Only	0.837803
Unburned Plots	Chrysolepis chrysophylla	Mean Temperature of Warmest Month	Down	Seedling-Only	0.839982
Unburned Plots	Chrysolepis chrysophylla	Mean Temperature of Warmest Month	Down	Seedling-Only	0.841862
Unburned Plots	Chrysolepis chrysophylla	Mean Temperature of Warmest Month	Down	Seedling-Only	0.842517
Unburned Plots	Chrysolepis chrysophylla	Mean Temperature of Warmest Month	Down	Seedling-Only	0.843521
Unburned Plots	Chrysolepis chrysophylla	Mean Temperature of Warmest Month	Down	Seedling-Only	0.844302
Unburned Plots	Chrysolepis chrysophylla	Mean Temperature of Warmest Month	Down	Seedling-Only	0.846024
Unburned Plots	Chrysolepis chrysophylla	Mean Temperature of Warmest Month	Down	Seedling-Only	0.846061
Unburned Plots	Chrysolepis chrysophylla	Mean Temperature of Warmest Month	Down	Seedling-Only	0.846203
Unburned Plots	Chrysolepis chrysophylla	Mean Temperature of Warmest Month	Down	Seedling-Only	0.846551
Unburned Plots	Chrysolepis chrysophylla	Mean Temperature of Warmest Month	Down	Seedling-Only	0.848123
Unburned Plots	Chrysolepis chrysophylla	Mean Temperature of Warmest Month	Down	Seedling-Only	0.848523
Unburned Plots	Chrysolepis chrysophylla	Mean Temperature of Warmest Month	Down	Seedling-Only	0.851618
Unburned Plots	Chrysolepis chrysophylla	Mean Temperature of Warmest Month	Down	Seedling-Only	0.852247
Unburned Plots	Chrysolepis chrysophylla	Mean Temperature of Warmest Month	Down	Seedling-Only	0.853448
Unburned Plots	Chrysolepis chrysophylla	Mean Temperature of Warmest Month	Down	Seedling-Only	0.854144
Unburned Plots	Chrysolepis chrysophylla	Mean Temperature of Warmest Month	Down	Seedling-Only	0.854438
Unburned Plots	Chrysolepis chrysophylla	Mean Temperature of Warmest Month	Down	Seedling-Only	0.855261
Unburned Plots	Chrysolepis chrysophylla	Mean Temperature of Warmest Month	Down	Seedling-Only	0.855677
Unburned Plots	Chrysolepis chrysophylla	Mean Temperature of Warmest Month	Down	Seedling-Only	0.855877
Unburned Plots	Chrysolepis chrysophylla	Mean Temperature of Warmest Month	Down	Seedling-Only	0.856548
Unburned Plots	Chrysolepis chrysophylla	Mean Temperature of Warmest Month	Down	Seedling-Only	0.856966
Unburned Plots	Chrysolepis chrysophylla	Mean Temperature of Warmest Month	Down	Seedling-Only	0.857126
Unburned Plots	Chrysolepis chrysophylla	Mean Temperature of Warmest Month	Down	Seedling-Only	0.858714
Unburned Plots	Chrysolepis chrysophylla	Mean Temperature of Warmest Month	Down	Seedling-Only	0.858826
Unburned Plots	Chrysolepis chrysophylla	Mean Temperature of Warmest Month	Down	Seedling-Only	0.859078
Unburned Plots	Chrysolepis chrysophylla	Mean Temperature of Warmest Month	Down	Seedling-Only	0.860232
Unburned Plots	Chrysolepis chrysophylla	Mean Temperature of Warmest Month	Down	Seedling-Only	0.86079
Unburned Plots	Chrysolepis chrysophylla	Mean Temperature of Warmest Month	Down	Seedling-Only	0.861865
Unburned Plots	Chrysolepis chrysophylla	Mean Temperature of Warmest Month	Down	Seedling-Only	0.862237
Unburned Plots	Chrysolepis chrysophylla	Mean Temperature of Warmest Month	Down	Seedling-Only	0.863321
Unburned Plots	Chrysolepis chrysophylla	Mean Temperature of Warmest Month	Down	Seedling-Only	0.863434
Unburned Plots	Chrysolepis chrysophylla	Mean Temperature of Warmest Month	Down	Seedling-Only	0.863705
Unburned Plots	Chrysolepis chrysophylla	Mean Temperature of Warmest Month	Down	Seedling-Only	0.864821
Unburned Plots	Chrysolepis chrysophylla	Mean Temperature of Warmest Month	Down	Seedling-Only	0.865422
Unburned Plots	Chrysolepis chrysophylla	Mean Temperature of Warmest Month	Down	Seedling-Only	0.866651
[truncated: 19,424 more rows]

## Sheet: Fig4
Figure 4. Change in Climate Over the Study Area
[truncated: 1,020,976+ more rows]
